# Supplementary material for: Neonicotinoid Insecticides and Their Impacts on Bees: A Systematic Review of Research Approaches and Identification of Knowledge Gaps
Source: PLoS One. 2015 Aug 27;10(8):e0136928. doi: 10.1371/journal.pone.0136928 (PMC4552548; doi:10.1371/journal.pone.0136928)
Supplement: S1 Table — (XLS) [file pone.0136928.s002.xls]

## Sheet: ReferencesArticleTypes
Authors	Title	Journal	Volume	FirstPageOrArticleNumber	LastPage	PubYear	Type	ArticleID	ReferenceNumberMainArticle
TOMIZAWA, M; YAMAMOTO, I	BINDING OF NICOTINOIDS AND THE RELATED-COMPOUNDS TO THE INSECT NICOTINIC ACETYLCHOLINE-RECEPTOR	JOURNAL OF PESTICIDE SCIENCE	17	231	236	1992	PrimaryResearch	Tomizawa1992	115
TOMIZAWA, M; YAMAMOTO, I	STRUCTURE-ACTIVITY-RELATIONSHIPS OF NICOTINOIDS AND IMIDACLOPRID ANALOGS	JOURNAL OF PESTICIDE SCIENCE	18	91	98	1993	PrimaryResearch	Tomizawa1993	NA
STARK, JD; JEPSON, PC; MAYER, DF	LIMITATIONS TO USE OF TOPICAL TOXICITY DATA FOR PREDICTIONS OF PESTICIDE SIDE-EFFECTS IN THE FIELD	JOURNAL OF ECONOMIC ENTOMOLOGY	88	1081	1088	1995	PrimaryResearch	Stark	61
TOMIZAWA, M; OTSUKA, H; MIYAMOTO, T; ELDEFRAWI, ME; YAMAMOTO, I	PHARMACOLOGICAL CHARACTERISTICS OF INSECT NICOTINIC ACETYLCHOLINE-RECEPTOR WITH ITS ION-CHANNEL AND THE COMPARISON OF THE EFFECT OF NICOTINOIDS AND NEONICOTINOIDS	JOURNAL OF PESTICIDE SCIENCE	20	57	64	1995	PrimaryResearch	Tomizawa1995	NA
Matsuo, H; Tomizawa, M; Yamamoto, I	Structure-activity relationships of acyclic nicotinoids and neonicotinoids for insect nicotinic acetylcholine receptor/ion channel complex	ARCHIVES OF INSECT BIOCHEMISTRY AND PHYSIOLOGY	37	17	23	1998	PrimaryResearch	Matsuo	NA
Nakayama, A; Sukekawa, M	Quantitative correlation between molecular similarity and receptor-binding activity of neonicotinoid insecticides	PESTICIDE SCIENCE	52	104	110	1998	PrimaryResearch	Nakayama	NA
Armengaud, C; Causse, N; Ait-Oubah, J; Ginolhac, A; Gauthier, M	Functional cytochrome oxidase histochemistry in the honeybee brain	BRAIN RESEARCH	859	390	393	2000	PrimaryResearch	Armengaud	NA
Suchail, S; Guez, D; Belzunces, LP	Characteristics of imidacloprid toxicity in two Apis mellifera subspecies	ENVIRONMENTAL TOXICOLOGY AND CHEMISTRY	19	1901	1905	2000	PrimaryResearch	Suchail2000	NA
Tasei, JN; Lerin, J; Ripault, G	Sub-lethal effects of imidacloprid on bumblebees, Bombus terrestris (Hymenoptera : Apidae), during a laboratory feeding test	PEST MANAGEMENT SCIENCE	56	784	788	2000	PrimaryResearch	Tasei2000	NA
Guez, D; Suchail, S; Gauthier, M; Maleszka, R; Belzunces, LP	Contrasting effects of imidacloprid on habituation in 7- and 8-day-old honeybees (Apis mellifera)	NEUROBIOLOGY OF LEARNING AND MEMORY	76	183	191	2001	PrimaryResearch	Guez	NA
Jones, JJ	Subject: Imidacloprid toxicity to honey bees - Your letter received on February 22, 2001.	AMERICAN BEE JOURNAL	141	537	537	2001	Other	NA	NA
Lambin, M; Armengaud, C; Raymond, S; Gauthier, M	Imidacloprid-induced facilitation of the proboscis extension reflex habituation in the honeybee	ARCHIVES OF INSECT BIOCHEMISTRY AND PHYSIOLOGY	48	129	134	2001	PrimaryResearch	Lambin	NA
Nauen, R; Ebbinghaus-Kintscher, U; Schmuck, R	Toxicity and nicotinic acetylcholine receptor interaction of imidacloprid and its metabolites in Apis mellifera (Hymenoptera : Apidae)	PEST MANAGEMENT SCIENCE	57	577	586	2001	PrimaryResearch	Nauen	NA
Schmuck, R; Schoning, R; Stork, A; Schramel, O	Risk posed to honeybees (Apis mellifera L. Hymenoptera) by an imidacloprid seed dressing of sunflowers	PEST MANAGEMENT SCIENCE	57	225	238	2001	PrimaryResearch	Schmuck2001	30
Suchail, S; Guez, D; Belzunces, LP	Discrepancy between acute and chronic toxicity induced by imidacloprid and its metabolites in Apis mellifera	ENVIRONMENTAL TOXICOLOGY AND CHEMISTRY	20	2482	2486	2001	PrimaryResearch	Suchail2001	NA
Tasei, JN; Ripault, G; Rivault, E	Hazards of imidacloprid seed coating to Bombus terrestris (Hymenoptera : Apidae) when applied to sunflower	JOURNAL OF ECONOMIC ENTOMOLOGY	94	623	627	2001	PrimaryResearch	Tasei2001	88
Deglise, P; Grunewald, B; Gauthier, M	The insecticide imidacloprid is a partial agonist of the nicotinic receptor of honeybee Kenyon cells	NEUROSCIENCE LETTERS	321	13	16	2002	PrimaryResearch	Deglise	NA
Gels, JA; Held, DW; Potter, DA	Hazards of insecticides to the bumble bees Bombus impatiens (Hymenoptera : Apidae) foraging on flowering white clover in turf	JOURNAL OF ECONOMIC ENTOMOLOGY	95	722	728	2002	PrimaryResearch	Gels	57
Bonmatin, JM; Moineau, I; Charvet, R; Fleche, C; Colin, ME; Bengsch, ER	A LC/APCI-MS/MS method for analysis of imidacloprid in soils, in plants, and in pollens	ANALYTICAL CHEMISTRY	75	2027	2033	2003	PrimaryResearch	Bonmatin2003	83
Decourtye, A; Lacassie, E; Pham-Delegue, MH	Learning performances of honeybees (Apis mellifera L) are differentially affected by imidacloprid according to the season	PEST MANAGEMENT SCIENCE	59	269	278	2003	PrimaryResearch	Decourtye2003	NA
Hashimoto, JH; Ruvolo-Takasusuki, MCC; de Toledo, VDA	Evaluation of the use of the inhibition esterases activity on Apis mellifera as bioindicators of insecticide thiamethoxam pesticide residues	SOCIOBIOLOGY	42	693	699	2003	PrimaryResearch	Hashimoto	NA
Laurent, FM; Rathahao, E	Distribution of [C-14]imidacloprid in sunflowers (Helianthus annuus L.) following seed treatment	JOURNAL OF AGRICULTURAL AND FOOD CHEMISTRY	51	8005	8010	2003	PrimaryResearch	Laurent	NA
Lee, SJ; Tomizawa, M; Casida, JE	Nereistoxin and cartap neurotoxicity attributable to direct block of the insect nicotinic receptor/channel	JOURNAL OF AGRICULTURAL AND FOOD CHEMISTRY	51	2646	2652	2003	PrimaryResearch	Lee	NA
Moncharmont, FXD; DeCourtye, A; Hennequet-Hantier, C; Pons, O; Pham-Delegue, MH	Statistical analysis of honeybee survival after chronic exposure to insecticides	ENVIRONMENTAL TOXICOLOGY AND CHEMISTRY	22	3088	3094	2003	PrimaryResearch	Moncharmant	NA
Morandin, LA; Winston, ML	Effects of novel pesticides on bumble bee (Hymenoptera : Apidae) colony health and foraging ability	ENVIRONMENTAL ENTOMOLOGY	32	555	563	2003	PrimaryResearch	Morandin	NA
Schmuck, R; Stadler, T; Schmidt, HW	Field relevance of a synergistic effect observed in the laboratory between an EBI fungicide and a chloronicotinyl insecticide in the honeybee (Apis mellifera L, Hymenoptera)	PEST MANAGEMENT SCIENCE	59	279	286	2003	PrimaryResearch	Schmuck2003	46
Sechser, B; Freuler, J	The impact of thiamethoxam on bumble bee broods (Bombus terrestris L.) following drip application in covered tomato crops	ANZEIGER FUR SCHADLINGSKUNDE-JOURNAL OF PEST SCIENCE	76	74	77	2003	PrimaryResearch	Sechser	34
Colin, ME; Bonmatin, JM; Moineau, I; Gaimon, C; Brun, S; Vermandere, JP	A method to quantify and analyze the foraging activity of honey bees: Relevance to the sublethal effects induced by systemic insecticides	ARCHIVES OF ENVIRONMENTAL CONTAMINATION AND TOXICOLOGY	47	387	395	2004	PrimaryResearch	Colin	NA
Decourtye, A; Armengaud, C; Renou, M; Devillers, J; Cluzeau, S; Gauthier, M; Pham-Delegue, MH	Imidacloprid impairs memory and brain metabolism in the honeybee (Apis mellifera L.)	PESTICIDE BIOCHEMISTRY AND PHYSIOLOGY	78	83	92	2004	PrimaryResearch	Decourtye2004b	121
Decourtye, A; Devillers, J; Cluzeau, S; Charreton, M; Pham-Delegue, MH	Effects of imidacloprid and deltamethrin on associative learning in honeybees under semi-field and laboratory conditions	ECOTOXICOLOGY AND ENVIRONMENTAL SAFETY	57	410	419	2004	PrimaryResearch	Decourtye2004a	122
Elzen, PJ; Elzen, GW; Lester, GE	Compatibility of an organically based insect control program with honey bee (Hymenoptera : Apidae) pollination in cantaloupes	JOURNAL OF ECONOMIC ENTOMOLOGY	97	1513	1516	2004	PrimaryResearch	Elzen	NA
Franklin, MT; Winston, ML; Morandin, LA	Effects of clothianidin on Bombus impatiens (Hymenoptera : apidae) colony health and foraging ability	JOURNAL OF ECONOMIC ENTOMOLOGY	97	369	373	2004	PrimaryResearch	Franklin	NA
Iwasa, T; Motoyama, N; Ambrose, JT; Roe, RM	Mechanism for the differential toxicity of neonicotinoid insecticides in the honey bee, Apis mellifera	CROP PROTECTION	23	371	378	2004	PrimaryResearch	Iwasa	10
Schmuck, R	Effects of a chronic dietary exposure of the honeybee Apis mellifera (Hymenoptera : Apidae) to imidacloprid	ARCHIVES OF ENVIRONMENTAL CONTAMINATION AND TOXICOLOGY	47	471	478	2004	Review	NA	NA
Suchail, S; De Sousa, G; Rahmani, R; Belzunces, LP	In vivo distribution and metabolisation of C-14-imidacloprid in different compartments of Apis mellifera L	PEST MANAGEMENT SCIENCE	60	1056	1062	2004	PrimaryResearch	Suchail2004b	81
Suchail, S; Debrauwer, L; Belzunces, LP	Metabolism of imidacloprid in Apis mellifera	PEST MANAGEMENT SCIENCE	60	291	296	2004	PrimaryResearch	Suchail2004a	80
Alarcón AL, Cánovas M, Senn R, Correia R	The safety of thiamethoxam to pollinating bumble bees (Bombus terrestris L.) when applied to tomato plants through drip irrigation	COMMUNICATIONS IN AGRICULTURE AND APPLIED BIOLOGICAL SCIENCES	70	569	579	2005	PrimaryResearch	Alarcon	NA
Bailey, J; Scott-Dupree, C; Harris, R; Tolman, J; Harris, B	Contact and oral toxicity to honey bees (Apis mellifera) of agents registered for use for sweet corn insect control in Ontario, Canada	APIDOLOGIE	36	623	633	2005	PrimaryResearch	Bailey	NA
Barbara, GS; Zube, C; Rybak, J; Gauthier, M; Grunewald, B	Acetylcholine, GABA and glutamate induce ionic currents in cultured antennal lobe neurons of the honeybee, Apis mellifera	JOURNAL OF COMPARATIVE PHYSIOLOGY A-NEUROETHOLOGY SENSORY NEURAL AND BEHAVIORAL PHYSIOLOGY	191	823	836	2005	PrimaryResearch	Barbara	NA
Bonmatin, JM; Marchand, PA; Charvet, R; Moineau, I; Bengsch, ER; Colin, ME	Quantification of imidacloprid uptake in maize crops	JOURNAL OF AGRICULTURAL AND FOOD CHEMISTRY	53	5336	5341	2005	PrimaryResearch	Bonmatin2005	NA
Brunet, JL; Badiou, A; Belzunces, LP	In vivo metabolic fate of [C-14]-acetamiprid in six biological compartments of the honeybee, Apis mellifera L	PEST MANAGEMENT SCIENCE	61	742	748	2005	PrimaryResearch	Brunet	82
Faucon, JP; Aurieres, C; Drajnudel, P; Mathieu, L; Ribiere, M; Martel, AC; Zeggane, S; Chauzat, MP; Aubert, MFA	Experimental study on the toxicity of imidacloprid given in syrup to honey bee (Apis mellifera) colonies	PEST MANAGEMENT SCIENCE	61	111	125	2005	PrimaryResearch	Faucon	103
Ramirez-Romero, R; Chaufaux, J; Pham-Delegue, MH	Effects of Cry1Ab protoxin, deltamethrin and imidacloprid on the foraging activity and the learning performances of the honeybee Apis mellifera, a comparative approach	APIDOLOGIE	36	601	611	2005	PrimaryResearch	Ramirez-Romero2005	NA
Rortais, A; Arnold, G; Halm, MP; Touffet-Briens, F	Modes of honeybees exposure to systemic insecticides: estimated amounts of contaminated pollen and nectar consumed by different categories of bees	APIDOLOGIE	36	71	83	2005	PrimaryResearch	Rortais	54
Rossi, S; Sabatini, AG; Cenciarini, R; Ghini, S; Girotti, S	Use of high-performance liquid chromatography-UV and gas chromatography-mass spectrometry for determination of the imidacloprid content of honeybees, pollen, paper filters, grass, and flowers	CHROMATOGRAPHIA	61	189	195	2005	PrimaryResearch	Rossi2005	NA
Chauzat, MP; Faucon, JP; Martel, AC; Lachaize, J; Cougoule, N; Aubert, M	A survey of pesticide residues in pollen loads collected by honey bees in France	JOURNAL OF ECONOMIC ENTOMOLOGY	99	253	262	2006	PrimaryResearch	Chauzat2006	NA
Halm, MP; Rortais, A; Arnold, G; Tasei, JN; Rault, S	New risk assessment approach for systemic insecticides: The case of honey bees and imidacloprid (Gaucho)	ENVIRONMENTAL SCIENCE & TECHNOLOGY	40	2448	2454	2006	PrimaryResearch	Halm	55
Rancan, Milena; Rossi, Simona; Sabatini, Anna Gloria	Determination of Thiamethoxam residues in honeybees by high performance liquid chromatography with an electrochemical detector and post-column photochemical reactor	JOURNAL OF CHROMATOGRAPHY A	1123	60	65	2006	PrimaryResearch	Rancan	NA
Cutler, G. Christopher; Scott-Dupree, Cynthia D.	Exposure to clothianidin seed-treated canola has no long-term impact on honey bees	JOURNAL OF ECONOMIC ENTOMOLOGY	100	765	772	2007	PrimaryResearch	Cutler2007	89
Gil Garcia, M. D.; Martinez Galera, M.; Santiago Valverde, R.; Galanti, A.; Girotti, S.	Column switching liquid chromatography and post-column photochemically fluorescence detection to determine imidacloprid and 6-chloronicotinic acid in honeybees	JOURNAL OF CHROMATOGRAPHY A	1147	17	23	2007	PrimaryResearch	Gil Garcia	NA
Maxim, Laura; van der Sluijs, Jeroen P.	Uncertainty: Cause or effect of stakeholders' debates? Analysis of a case study: The risk for honeybees of the insecticide Gaucho((R))	SCIENCE OF THE TOTAL ENVIRONMENT	376	1	17	2007	Other	NA	NA
Pirard, C.; Widart, J.; Nguyen, B. K.; Deleuze, C.; Heudt, L.; Haubruge, E.; De Pauw, E.; Focant, J.-F.	Development and validation of a multi-residue method for pesticide determination in honey using on-column liquid-liquid extraction and liquid chromatography-tandem mass spectrometry	JOURNAL OF CHROMATOGRAPHY A	1152	116	123	2007	PrimaryResearch	Pirard	NA
Walsh, B	Beepocalypse now? Something is killing honeybees in record numbers. Three theories on why.	TIME	170	67	67	2007	Other	NA	NA
Abbott, V. A.; Nadeau, J. L.; Higo, H. A.; Winston, M. L.	Lethal and sublethal effects of imidacloprid on osmia lignaria and clothianidin on megachile rotundata (Hymenoptera : megachilidae)	JOURNAL OF ECONOMIC ENTOMOLOGY	101	784	796	2008	PrimaryResearch	Abbott	NA
Choudhary, Amit; Sharma, D. C.	Dynamics of pesticide residues in nectar and pollen of mustard (Brassica juncea (L.) Czern.) grown in Himachal Pradesh (India)	ENVIRONMENTAL MONITORING AND ASSESSMENT	144	143	150	2008	PrimaryResearch	Choudhary	38
de Sena Fernandes, Maria Elisa; Fernandes, Flavio Lemes; Picanco, Marcelo Coutinho; Queiroz, Renan Batista; da Silva, Ricardo Siqueira; Goicochea Huertas, Alfredo Alcides	Physiological selectivity of insecticides to Apis mellifera (Hymenoptera : Apidae) and Protonectarina sylveirae (Hymenoptera : Vespidae) in citrus	SOCIOBIOLOGY	51	765	774	2008	PrimaryResearch	de Sena Fernandes	NA
El Hassani, Abdessalam Kacimi; Dacher, Matthieu; Gary, Vincent; Lambin, Michel; Gauthier, Monique; Armengaud, Catherine	Effects of sublethal doses of acetamiprid and thiamethoxam on the behavior of the honeybee (Apis mellifera)	ARCHIVES OF ENVIRONMENTAL CONTAMINATION AND TOXICOLOGY	54	653	661	2008	PrimaryResearch	El Hassani	NA
Gobin B, Heylen K, Billen J, Arckens L, Huybrechts R	Sublethal effects of crop protection on honey bee pollination: foraging behaviour and flower visits	COMMUNICATIONS IN AGRICULTURE AND APPLIED BIOLOGICAL SCIENCES	73	405	408	2008	PrimaryResearch	Gobin	NA
Gross, M	Pesticides linked to bee deaths	CURRENT BIOLOGY	18	R684	R684	2008	Other	NA	NA
Ramirez-Romero, R.; Desneux, N.; Decourtye, A.; Chaffiol, A.; Pham-Delegue, M. H.	Does CrylAb protein affect learning performances of the honey bee Apis mellifera L. (Hymenoptera, Apidae)?	ECOTOXICOLOGY AND ENVIRONMENTAL SAFETY	70	327	333	2008	PrimaryResearch	Ramirez-Romero2008	NA
Rocher, A.; Marchand-Geneste, N.	Homology modelling of the Apis mellifera nicotinic acetylcholine receptor (nAChR) and docking of imidacloprid and fipronil insecticides and their metabolites	SAR AND QSAR IN ENVIRONMENTAL RESEARCH	19	245	261	2008	PrimaryResearch	Rocher	NA
Yang, E. C.; Chuang, Y. C.; Chen, Y. L.; Chang, L. H.	Abnormal Foraging Behavior Induced by Sublethal Dosage of Imidacloprid in the Honey Bee (Hymenoptera: Apidae)	JOURNAL OF ECONOMIC ENTOMOLOGY	101	1743	1748	2008	PrimaryResearch	Yang2008	NA
Aliouane, Yassine; el Hassani, Adessalam K.; Gary, Vincent; Armengaud, Catherine; Lambin, Michel; Gauthier, Monique	SUBCHRONIC EXPOSURE OF HONEYBEES TO SUBLETHAL DOSES OF PESTICIDES: EFFECTS ON BEHAVIOR	ENVIRONMENTAL TOXICOLOGY AND CHEMISTRY	28	113	122	2009	PrimaryResearch	Aliouane	NA
Beliën T, Kellers J, Heylen K, Keulemans W, Billen J, Arckens L, Huybrechts R, Gobin B.	Effects of sublethal doses of crop protection agents on honey bee (Apis mellifera) global colony vitality and its potential link with aberrant foraging activity	COMMUNICATIONS IN AGRICULTURE AND APPLIED BIOLOGICAL SCIENCES	74	245	253	2009	PrimaryResearch	Belien	NA
Chauzat, Maiue-Pierre; Carpentier, Patrice; Martel, Anne-Claire; Bougeard, Stephanie; Cougoule, Nicolas; Porta, Philippe; Lachaize, Julie; Madec, Francois; Aubert, Michel; Faucon, Jean-Paul	Influence of Pesticide Residues on Honey Bee (Hymenoptera: Apidae) Colony Health in France	ENVIRONMENTAL ENTOMOLOGY	38	514	523	2009	PrimaryResearch	Chauzat2009	86
Fanigliulo A, Filì V, Pacella R, Comes S, Crescenzi A.	Teppeki, selective insecticide about Bombus terrestris	COMMUNICATIONS IN AGRICULTURE AND APPLIED BIOLOGICAL SCIENCES	74	407	410	2009	PrimaryResearch	Fanigliulo	NA
Girolami, V.; Mazzon, L.; Squartini, A.; Mori, N.; Marzaro, M.; Di Bernardo, A.; Greatti, M.; Giorio, C.; Tapparo, A.	Translocation of Neonicotinoid Insecticides From Coated Seeds to Seedling Guttation Drops: A Novel Way of Intoxication for Bees	JOURNAL OF ECONOMIC ENTOMOLOGY	102	1808	1815	2009	PrimaryResearch	Girolami2009	47
Higes, Mariano; Martin-Hernandez, Raquel; Garrido-Bailon, Encarna; Gonzalez-Porto, Amelia V.; Garcia-Palencia, Pilar; Meana, Aranzazu; del Nozal, Maria J.; Mayo, R.; Bernal, Jose L.	Honeybee colony collapse due to Nosema ceranae in professional apiaries	ENVIRONMENTAL MICROBIOLOGY REPORTS	1	110	113	2009	PrimaryResearch	Higes2009	NA
Matsuda, Kazuhiko; Kanaoka, Satoshi; Akamatsu, Miki; Sattelle, David B.	Diverse Actions and Target-Site Selectivity of Neonicotinoids: Structural Insights	MOLECULAR PHARMACOLOGY	76	1	10	2009	Review	NA	NA
Nguyen, B. K.; Saegerman, C.; Pirard, C.; Mignon, J.; Widart, J.; Tuirionet, B.; Verheggen, F. J.; Berkvens, D.; De Pauw, E.; Haubruge, E.	Does Imidacloprid Seed-Treated Maize Have an Impact on Honey Bee Mortality?	JOURNAL OF ECONOMIC ENTOMOLOGY	102	616	623	2009	PrimaryResearch	Ngyen	48
Portoles, Tania; Ibanez, Maria; Sancho, Juan V.; Lopez, Francisco J.; Hernandez, Felix	Combined Use of GC-TOF MS and UHPLC-(Q)TOF MS To Investigate the Presence of Nontarget Pollutants and Their Metabolites in a Case of Honeybee Poisoning	JOURNAL OF AGRICULTURAL AND FOOD CHEMISTRY	57	4079	4090	2009	PrimaryResearch	Portoles	NA
Rafael Valdovinos-Nunez, Gustavo; Quezada-Euan, Jose Javier G.; Ancona-Xiu, Patricia; Moo-Valle, Humberto; Carmona, Angelica; Ruiz Sanchez, Esau	Comparative Toxicity of Pesticides to Stingless Bees (Hymenoptera: Apidae: Meliponini)	JOURNAL OF ECONOMIC ENTOMOLOGY	102	1737	1742	2009	PrimaryResearch	Rafael Valdovinos-Nunez	NA
Sattelle, David B.	Invertebrate nicotinic acetylcholine receptors-targets for chemicals and drugs important in agriculture, veterinary medicine and human health	JOURNAL OF PESTICIDE SCIENCE	34	233	240	2009	Review	NA	NA
Scott-Dupree, C. D.; Conroy, L.; Harris, C. R.	Impact of Currently Used or Potentially Useful Insecticides for Canola Agroecosystems on Bombus impatiens (Hymenoptera: Apidae), Megachile rotundata (Hymentoptera: Megachilidae), and Osmia lignaria (Hymenoptera: Megachilidae)	JOURNAL OF ECONOMIC ENTOMOLOGY	102	177	182	2009	PrimaryResearch	Scott-Dupree	NA
Skerl, Maja Ivana Smodis; Bolta, Spela Velikonja; Cesnik, Helena Basa; Gregorc, Ales	Residues of Pesticides in Honeybee (Apis mellifera carnica) Bee Bread and in Pollen Loads from Treated Apple Orchards	BULLETIN OF ENVIRONMENTAL CONTAMINATION AND TOXICOLOGY	83	374	377	2009	PrimaryResearch	Skerl2009	37
Thomazoni, Danielle; Soria, Miguel F.; Kodama, Cassio; Carbonari, Vladson; Fortunato, Roni P.; Degrande, Paulo E.; Jr Valter, V. A.	Selectivity of insecticides for adult workers of Apis mellifera (Hymenoptera: Apidae)	REVISTA COLOMBIANA DE ENTOMOLOGIA	35	173	176	2009	PrimaryResearch	Thomazoni	NA
Alaux, Cedric; Brunet, Jean-Luc; Dussaubat, Claudia; Mondet, Fanny; Tchamitchan, Sylvie; Cousin, Marianne; Brillard, Julien; Baldy, Aurelie; Belzunces, Luc P.; Le Conte, Yves	Interactions between Nosema microspores and a neonicotinoid weaken honeybees (Apis mellifera)	ENVIRONMENTAL MICROBIOLOGY	12	774	782	2010	PrimaryResearch	Alaux	118
Bacandritsos, N.; Granato, A.; Budge, G.; Papanastasiou, I.; Roinioti, E.; Caldon, M.; Falcaro, C.; Gallina, A.; Mutinelli, F.	Sudden deaths and colony population decline in Greek honey bee colonies	JOURNAL OF INVERTEBRATE PATHOLOGY	105	335	340	2010	PrimaryResearch	Bacandritsos	NA
Bernal, J.; Garrido-Bailon, E.; del Nozal, M. J.; Gonzalez-Porto, A. V.; Martin-Hernandez, R.; Diego, J. C.; Jimenez, J. J.; Bernal, J. L.; Higes, M.	Overview of Pesticide Residues in Stored Pollen and Their Potential Effect on Bee Colony (Apis mellifera) Losses in Spain	JOURNAL OF ECONOMIC ENTOMOLOGY	103	1964	1971	2010	PrimaryResearch	Bernal	NA
Chauzat, Marie-Pierre; Martel, Anne-Claire; Blanchard, Philippe; Clement, Marie-Claude; Schurr, Frank; Lair, Cosette; Ribiere, Magali; Wallner, Klaus; Rosenkranz, Peter; Faucon, Jean-Paul	A case report of a honey bee colony poisoning	JOURNAL OF APICULTURAL RESEARCH	49	113	115	2010	PrimaryResearch	Chauzat2010	85
Dussaubat, Claudia; Maisonnasse, Alban; Alaux, Cedric; Tchamitchan, Sylvie; Brunet, Jean-Luc; Plettner, Erika; Belzunces, Luc P.; Le Conte, Yves	Nosema spp. Infection Alters Pheromone Production in Honey Bees (Apis mellifera)	JOURNAL OF CHEMICAL ECOLOGY	36	522	525	2010	PrimaryResearch	Dussaubuat	NA
Garcia-Chao, Maria; Jesus Agruna, Maria; Flores Calvete, Gonzalo; Sakkas, Vasilis; Llompart, Maria; Dagnac, Thierry	Validation of an off line solid phase extraction liquid chromatography-tandem mass spectrometry method for the determination of systemic insecticide residues in honey and pollen samples collected in apiaries from NW Spain	ANALYTICA CHIMICA ACTA	672	107	113	2010	PrimaryResearch	Garcia-Chao	NA
Garrido-Bailon, E.; Martin-Hernandez, R.; Bernal, J.; Bernal, J. L.; Martinez-Salvador, A.; Barrios, L.; Meana, A.; Higes, M.	Short communication. The detection of Israeli Acute Paralysis virus (IAPV), fipronil and imidacloprid in professional apiaries are not related with massive honey bee colony loss in Spain	SPANISH JOURNAL OF AGRICULTURAL RESEARCH	8	658	661	2010	PrimaryResearch	Garrido-Bailon	NA
Girotti, Stefano; Maiolini, Elisabetta; Ghini, Severino; Eremin, Sergei; Manes, Jordi	QUANTIFICATION OF IMIDACLOPRID IN HONEYBEES: DEVELOPMENT OF A CHEMILUMINESCENT ELISA	ANALYTICAL LETTERS	43	466	475	2010	PrimaryResearch	Girotti	NA
Gradish, Angela E.; Scott-Dupree, Cynthia D.; Shipp, Les; Harris, C. Ron; Ferguson, Gillian	Effect of reduced risk pesticides for use in greenhouse vegetable production on Bombus impatiens (Hymenoptera: Apidae)	PEST MANAGEMENT SCIENCE	66	142	146	2010	PrimaryResearch	Gradish	NA
Han, Peng; Niu, Chang-Ying; Lei, Chao-Liang; Cui, Jin-Jie; Desneux, Nicolas	Quantification of toxins in a Cry1Ac+CpTI cotton cultivar and its potential effects on the honey bee Apis mellifera L.	ECOTOXICOLOGY	19	1452	1459	2010	PrimaryResearch	Han2010a	NA
Han, Peng; Niu, Chang-Ying; Lei, Chao-Liang; Cui, Jin-Jie; Desneux, Nicolas	Use of an innovative T-tube maze assay and the proboscis extension response assay to assess sublethal effects of GM products and pesticides on learning capacity of the honey bee Apis mellifera L.	ECOTOXICOLOGY	19	1612	1619	2010	PrimaryResearch	Han2010b	NA
Hardstone, Melissa C.; Scott, Jeffrey G.	Is Apis mellifera more sensitive to insecticides than other insects?	PEST MANAGEMENT SCIENCE	66	1171	1180	2010	Review	NA	NA
Higes, Mariano; Martin-Hernandez, Raquel; Martinez-Salvador, Amparo; Garrido-Bailon, Encarna; Virginia Gonzalez-Porto, Amelia; Meana, Aranzazu; Luis Bernal, Jose; Jesus del Nozal, Maria; Bernal, Jose	A preliminary study of the epidemiological factors related to honey bee colony loss in Spain	ENVIRONMENTAL MICROBIOLOGY REPORTS	2	243	250	2010	PrimaryResearch	Higes2010	NA
Laurino, Daniela; Manino, Aulo; Patetta, Augusto; Ansaldi, Matteo; Porporato, Marco	ACUTE ORAL TOXICITY OF NEONICOTINOIDS ON DIFFERENT HONEY BEE STRAINS	REDIA-GIORNALE DI ZOOLOGIA	93	99	102	2010	PrimaryResearch	Laurino2010	NA
Maini, Stefano; Medrzycki, Piotr; Porrini, Claudio	The puzzle of honey bee losses: a brief review	BULLETIN OF INSECTOLOGY	63	153	160	2010	Review	NA	21
Maxim, L.; van der Sluijs, J. P.	Expert explanations of honeybee losses in areas of extensive agriculture in France: Gaucho (R) compared with other supposed causal factors	ENVIRONMENTAL RESEARCH LETTERS	5	14006		2010	PrimaryResearch	Maxim	NA
Mommaerts, Veerle; Reynders, Sofie; Boulet, Jana; Besard, Linde; Sterk, Guido; Smagghe, Guy	Risk assessment for side-effects of neonicotinoids against bumblebees with and without impairing foraging behavior	ECOTOXICOLOGY	19	207	215	2010	PrimaryResearch	Mommaerts	76
Moritz, Robin F. A.; de Miranda, Joachim; Fries, Ingemar; Le Conte, Yves; Neumann, Peter; Paxton, Robert J.	Research strategies to improve honeybee health in Europe	APIDOLOGIE	41	227	242	2010	Review	NA	NA
Mullin, Christopher A.; Frazier, Maryann; Frazier, James L.; Ashcraft, Sara; Simonds, Roger; vanEngelsdorp, Dennis; Pettis, Jeffery S.	High Levels of Miticides and Agrochemicals in North American Apiaries: Implications for Honey Bee Health	PLOS ONE	5	e9754		2010	PrimaryResearch	Mullin	84
Skerl, Maja Ivana Smodis; Gregorc, Ales	Heat shock proteins and cell death in situ localisation in hypopharyngeal glands of honeybee (Apis mellifera carnica) workers after imidacloprid or coumaphos treatment	APIDOLOGIE	41	73	86	2010	PrimaryResearch	Skerl2010	NA
Tennekes, Henk A.	The significance of the Druckrey-Kupfmuller equation for risk assessment-The toxicity of neonicotinoid insecticides to arthropods is reinforced by exposure time	TOXICOLOGY	276	1	4	2010	Other	NA	NA
Thompson, Helen M.	Risk assessment for honey bees and pesticides - recent developments and 'new issues'	PEST MANAGEMENT SCIENCE	66	1157	1162	2010	Other	NA	NA
Tremolada, Paolo; Mazzoleni, Marta; Saliu, Francesco; Colombo, Mario; Vighi, Marco	Field Trial for Evaluating the Effects on Honeybees of Corn Sown Using Cruiser(A (R)) and Celest xl(A (R)) Treated Seeds	BULLETIN OF ENVIRONMENTAL CONTAMINATION AND TOXICOLOGY	85	229	234	2010	PrimaryResearch	Tremolada	NA
Wang, Mian; Kang, Mingjiang; Guo, Xingqi; Xu, Baohua	Identification and characterization of two phospholipid hydroperoxide glutathione peroxidase genes from Apis cerana cerana	COMPARATIVE BIOCHEMISTRY AND PHYSIOLOGY C-TOXICOLOGY & PHARMACOLOGY	152	75	83	2010	PrimaryResearch	Wang	NA
Wu, Jie; Li, Ji-Lian; Peng, Wen-Jun; Hu, Fu-Liang	Sensitivities of three bumblebee species to four pesticides applied commonly in greenhouses in China	INSECT SCIENCE	17	67	72	2010	PrimaryResearch	Wu	NA
Abaga, Norbert Ondo Zue; Alibert, Paul; Dousset, Sylvie; Savadogo, Paul W.; Savadogo, Moussa; Sedogo, Michel	Insecticide residues in cotton soils of Burkina Faso and effects of insecticides on fluctuating asymmetry in honey bees (Apis mellifera Linnaeus)	CHEMOSPHERE	83	585	592	2011	PrimaryResearch	Abaga	90
Chauzat, Marie-Pierri; Martel, Anne-Claire; Cougoule, Nicolas; Porta, Philippe; Lachaize, Julie; Zeggane, Sarah; Aubert, Michel; Carpentier, Patrice; Faucon, Jean-Paul	AN ASSESSMENT OF HONEYBEE COLONY MATRICES, APIS MELLIFERA (HYMENOPTERA APIDAE) TO MONITOR PESTICIDE PRESENCE IN CONTINENTAL FRANCE	ENVIRONMENTAL TOXICOLOGY AND CHEMISTRY	30	103	111	2011	PrimaryResearch	Chauzat2011	NA
Cresswell, James E.	A meta-analysis of experiments testing the effects of a neonicotinoid insecticide (imidacloprid) on honey bees	ECOTOXICOLOGY	20	149	157	2011	MetaAnalysis	NA	12
Donnarumma, Lucia; Pulcini, Patrizio; Pochi, Daniele; Rosati, Silvia; Lusco, Lorenzo; Conte, Elisa	Preliminary study on persistence in soil and residues in maize of imidacloprid	JOURNAL OF ENVIRONMENTAL SCIENCE AND HEALTH PART B-PESTICIDES FOOD CONTAMINANTS AND AGRICULTURAL WASTES	46	469	472	2011	PrimaryResearch	Donnarumma	NA
Dupuis, Julien Pierre; Gauthier, Monique; Raymond-Delpech, Valerie	Expression patterns of nicotinic subunits alpha 2, alpha 7, alpha 8, and beta 1 affect the kinetics and pharmacology of ACh-induced currents in adult bee olfactory neuropiles	JOURNAL OF NEUROPHYSIOLOGY	106	1604	1613	2011	PrimaryResearch	Dupuis	NA
Frazier, Jim; Mullin, Chris; Frazier, Maryann; Ashcraft, Sara	Managed Pollinator CAP Coordinated Agricultural Project A National Research and Extension Initiative to Reverse Pollinator Decline	AMERICAN BEE JOURNAL	151	779	784	2011	Other	NA	NA
Gregorc, Ales; Ellis, James D.	Cell death localization in situ in laboratory reared honey bee (Apis mellifera L.) larvae treated with pesticides	PESTICIDE BIOCHEMISTRY AND PHYSIOLOGY	99	200	207	2011	PrimaryResearch	Gregorc2011	NA
Hawthorne, David J.; Dively, Galen P.	Killing Them with Kindness? In-Hive Medications May Inhibit Xenobiotic Efflux Transporters and Endanger Honey Bees	PLOS ONE	6	e26796		2011	PrimaryResearch	Hawthorne	NA
Heylen, Kevin; Gobin, Bruno; Arckens, Lutgarde; Huybrechts, Roger; Billen, Johan	The effects of four crop protection products on the morphology and ultrastructure of the hypopharyngeal gland of the European honeybee, Apis mellifera	APIDOLOGIE	42	103	116	2011	PrimaryResearch	Heylen	NA
Laurino, Daniela; Porporato, Marco; Patetta, Augusto; Manino, Aulo	Toxicity of neonicotinoid insecticides to honey bees: laboratory tests	BULLETIN OF INSECTOLOGY	64	107	113	2011	PrimaryResearch	Laurino2011	NA
Marzaro, Matteo; Vivan, Linda; Targa, Andrea; Mazzon, Luca; Mori, Nicola; Greatti, Moreno; Toffolo, Edoardo Petrucco; Di Bernardo, Andrea; Giorio, Chiara; Marton, Daniele; Tapparo, Andrea; Girolami, Vincenzo	Lethal aerial powdering of honey bees with neonicotinoids from fragments of maize seed coat	BULLETIN OF INSECTOLOGY	64	119	126	2011	PrimaryResearch	Marzaro	NA
Maus, Christian; Nauen, Ralf	Response to the publication: Tennekes, HA (2010): The significance of the Druckrey-Kupfmuller equation for risk assessment-The toxicity of neonicotinoid insecticides to arthropods is reinforced by exposure time	TOXICOLOGY	280	176	177	2011	Other	NA	NA
Miranda, Gustavo R. B.; Raetano, Carlos G.; Silva, Emilia; Daam, Michiel A.; Cerejeira, Maria Jose	Environmental Fate of Neonicotinoids and Classification of Their Potential Risks to Hypogean, Epygean, and Surface Water Ecosystems in Brazil	HUMAN AND ECOLOGICAL RISK ASSESSMENT	17	981	995	2011	PrimaryResearch	Miranda	NA
Pareja, Lucia; Colazzo, Marcos; Perez-Parada, Andres; Niell, Silvina; Carrasco-Letelier, Leonidas; Besil, Natalia; Veronica Cesio, Maria; Heinzen, Horacio	Detection of Pesticides in Active and Depopulated Beehives in Uruguay	INTERNATIONAL JOURNAL OF ENVIRONMENTAL RESEARCH AND PUBLIC HEALTH	8	3844	3858	2011	PrimaryResearch	Pareja	87
Reetz, Jana E.; Zuehlke, Sebastian; Spiteller, Michael; Wallner, Klaus	Neonicotinoid insecticides translocated in guttated droplets of seed-treated maize and wheat: a threat to honeybees?	APIDOLOGIE	42	596	606	2011	PrimaryResearch	Reetz	41
Tapparo, Andrea; Giorio, Chiara; Marzaro, Matteo; Marton, Daniele; Solda, Lidia; Girolami, Vincenzo	Rapid analysis of neonicotinoid insecticides in guttation drops of corn seedlings obtained from coated seeds	JOURNAL OF ENVIRONMENTAL MONITORING	13	1564	1568	2011	PrimaryResearch	Tapporo2011	NA
Tennekes, Henk A.	The significance of the Druckrey-Kupfmuller equation for risk assessment-The toxicity of neonicotinoid insecticides to arthropods is reinforced by exposure time: Responding to a Letter to the Editor by Drs. C. Maus and R. Nauen of Bayer CropScience AG	TOXICOLOGY	280	173	175	2011	Other	NA	NA
Tobback, Julie; Mommaerts, Veerle; Vandersmissen, Hans Peter; Smagghe, Guy; Huybrechts, Roger	AGE-AND TASK-DEPENDENT foraging GENE EXPRESSION IN THE BUMBLEBEE Bombus terrestris	ARCHIVES OF INSECT BIOCHEMISTRY AND PHYSIOLOGY	76	30	42	2011	PrimaryResearch	Tobback	NA
Vidau, Cyril; Diogon, Marie; Aufauvre, Julie; Fontbonne, Regis; Vigues, Bernard; Brunet, Jean-Luc; Texier, Catherine; Biron, David G.; Blot, Nicolas; El Alaoui, Hicham; Belzunces, Luc P.; Delbac, Frederic	Exposure to Sublethal Doses of Fipronil and Thiacloprid Highly Increases Mortality of Honeybees Previously Infected by Nosema ceranae	PLOS ONE	6	e21550		2011	PrimaryResearch	Vidau	131
Badiou-Beneteau, Alexandra; Carvalho, Stephan M.; Brunet, Jean-Luc; Carvalho, Geraldo A.; Bulete, Audrey; Giroud, Barbara; Belzunces, Luc P.	Development of biomarkers of exposure to xenobiotics in the honey bee Apis mellifera: Application to the systemic insecticide thiamethoxam	ECOTOXICOLOGY AND ENVIRONMENTAL SAFETY	82	22	31	2012	PrimaryResearch	Badiou-Beneteau	NA
Blacquiere, Tjeerd; Smagghe, Guy; van Gestel, Cornelis A. M.; Mommaerts, Veerle	Neonicotinoids in bees: a review on concentrations, side-effects and risk assessment	ECOTOXICOLOGY	21	973	992	2012	Review	NA	25
Casida, John E.	The Greening of Pesticide-Environment Interactions: Some Personal Observations	ENVIRONMENTAL HEALTH PERSPECTIVES	120	487	493	2012	Other	NA	NA
Cresswell, James E.; Desneux, Nicolas; vanEngelsdorp, Dennis	Dietary traces of neonicotinoid pesticides as a cause of population declines in honey bees: an evaluation by Hill's epidemiological criteria	PEST MANAGEMENT SCIENCE	68	819	827	2012	Review	NA	20
Cresswell, James E.; Page, Christopher J.; Uygun, Mehmet B.; Holmbergh, Marie; Li, Yueru; Wheeler, Jonathan G.; Laycock, Ian; Pook, Christopher J.; de Ibarra, Natalie Hempel; Smirnoff, Nick; Tyler, Charles R.	Differential sensitivity of honey bees and bumble bees to a dietary insecticide (imidacloprid)	ZOOLOGY	115	365	371	2012	PrimaryResearch	Cresswell2012	62
Cresswell, James E.; Thompson, Helen M.	Comment on "A Common Pesticide Decreases Foraging Success and Survival in Honey Bees"	SCIENCE	337	1453	1453	2012	Other	NA	112
DeGrandi-Hoffman, Gloria; Sammataro, Diana; Simonds, Roger	Are agrochemicals present in High Fructose Corn Syrup fed to honey bees (Apis mellifera L.)?	JOURNAL OF APICULTURAL RESEARCH	51	371	372	2012	PrimaryResearch	DeGrandi-Hoffman	NA
Dively, Galen P.; Kamel, Alaa	Insecticide Residues in Pollen and Nectar of a Cucurbit Crop and Their Potential Exposure to Pollinators	JOURNAL OF AGRICULTURAL AND FOOD CHEMISTRY	60	4449	4456	2012	PrimaryResearch	Dively2012	49
Eiri, Daren M.; Nieh, James C.	A nicotinic acetylcholine receptor agonist affects honey bee sucrose responsiveness and decreases waggle dancing	JOURNAL OF EXPERIMENTAL BIOLOGY	215	2022	2029	2012	PrimaryResearch	Eiri	NA
Gill, Richard J.; Ramos-Rodriguez, Oscar; Raine, Nigel E.	Combined pesticide exposure severely affects individual- and colony-level traits in bees	NATURE	491	105	119	2012	PrimaryResearch	Gill2012	50
Girolami, V.; Marzaro, M.; Vivan, L.; Mazzon, L.; Greatti, M.; Giorio, C.; Marton, D.; Tapparo, A.	Fatal powdering of bees in flight with particulates of neonicotinoids seed coating and humidity implication	JOURNAL OF APPLIED ENTOMOLOGY	136	17	26	2012	PrimaryResearch	Girolami2012	NA
Gregorc, Ales; Evans, Jay D.; Scharf, Mike; Ellis, James D.	Gene expression in honey bee (Apis mellifera) larvae exposed to pesticides and Varroa mites (Varroa destructor)	JOURNAL OF INSECT PHYSIOLOGY	58	1042	1049	2012	PrimaryResearch	Gregorc2012	NA
Han, Peng; Niu, Chang-Ying; Biondi, Antonio; Desneux, Nicolas	Does transgenic Cry1Ac+CpTI cotton pollen affect hypopharyngeal gland development and midgut proteolytic enzyme activity in the honey bee Apis mellifera L. (Hymenoptera, Apidae)?	ECOTOXICOLOGY	21	2214	2221	2012	PrimaryResearch	Han2012	NA
Henry, Mickael; Beguin, Maxime; Requier, Fabrice; Rollin, Orianne; Odoux, Jean-Francois; Aupinel, Pierrick; Aptel, Jean; Tchamitchian, Sylvie; Decourtye, Axel	A Common Pesticide Decreases Foraging Success and Survival in Honey Bees	SCIENCE	336	348	350	2012	PrimaryResearch	Henry2012	109
Hoffmann, Eric J.; Castle, Steven J.	Imidacloprid in Melon Guttation Fluid: A Potential Mode of Exposure for Pest and Beneficial Organisms	JOURNAL OF ECONOMIC ENTOMOLOGY	105	67	71	2012	PrimaryResearch	Hoffmann	32
Hunt, Greg; Krupke, Christian	Managed Pollinator CAP Coordinated Agricultural Project A National Research and Extension Initiative to Reverse Pollinator Decline Neonicotinoid Seed Treatments and Honey Bee Health	AMERICAN BEE JOURNAL	152	889	891	2012	Other	NA	NA
Johnson, Reed M.; Mao, Wenfu; Pollock, Henry S.; Niu, Guodong; Schuler, Mary A.; Berenbaum, May R.	Ecologically Appropriate Xenobiotics Induce Cytochrome P450s in Apis mellifera	PLOS ONE	7	e31051		2012	PrimaryResearch	Johnson	NA
Krupke, Christian H.; Hunt, Greg J.; Eitzer, Brian D.; Andino, Gladys; Given, Krispn	Multiple Routes of Pesticide Exposure for Honey Bees Living Near Agricultural Fields	PLOS ONE	7	e29268		2012	PrimaryResearch	Krupke	14
Laycock, Ian; Lenthall, Kate M.; Barratt, Andrew T.; Cresswell, James E.	Effects of imidacloprid, a neonicotinoid pesticide, on reproduction in worker bumble bees (Bombus terrestris)	ECOTOXICOLOGY	21	1937	1945	2012	PrimaryResearch	Laycock2012	NA
Liu, Zhaohua; Xi, Dongmei; Kang, Mingjiang; Guo, Xingqi; Xu, Baohua	Molecular cloning and characterization of Hsp27.6: the first reported small heat shock protein from Apis cerana cerana	CELL STRESS & CHAPERONES	17	539	551	2012	PrimaryResearch	Liu	NA
Lu, Chensheng; Warchol, Kenneth M.; Callahan, Richard A.	In situ replication of honey bee colony collapse disorder	BULLETIN OF INSECTOLOGY	65	99	106	2012	PrimaryResearch	Lu2012	NA
Mussen, Eric; Oliver, Randy	Testing of Bee Feed Syrups for Neonicotinoid Residues	AMERICAN BEE JOURNAL	152	803	804	2012	PrimaryResearch	Mussen	NA
Oliver, Randy	NEONICOTINOIDS: TRYING TO MAKE SENSE OF THE SCIENCE	AMERICAN BEE JOURNAL	152	805	810	2012	Other	NA	NA
Osborne, Juliet L.	ECOLOGY Bumblebees and pesticides	NATURE	491	43	45	2012	Other	NA	NA
Pettis, Jeffery S.; vanEngelsdorp, Dennis; Johnson, Josephine; Dively, Galen	Pesticide exposure in honey bees results in increased levels of the gut pathogen Nosema	NATURWISSENSCHAFTEN	99	153	158	2012	PrimaryResearch	Pettis	132
Pochi, Daniele; Biocca, Marcello; Fanigliulo, Roberto; Pulcini, Patrizio; Conte, Elisa	Potential Exposure of Bees, Apis mellifera L., to Particulate Matter and Pesticides Derived from Seed Dressing During Maize Sowing	BULLETIN OF ENVIRONMENTAL CONTAMINATION AND TOXICOLOGY	89	354	361	2012	PrimaryResearch	Pochi	NA
Pohorecka, Krystyna; Skubida, Piotr; Miszczak, Artur; Semkiw, Piotr; Sikorski, Piotr; Zagibajlo, Katarzyna; Teper, Dariusz; Koltowski, Zbigniew; Skubida, Marta; Zdanska, Dagmara; Bober, Andrzej	RESIDUES OF NEONICOTINOID INSECTICIDES IN BEE COLLECTED PLANT MATERIALS FROM OILSEED RAPE CROPS AND THEIR EFFECT ON BEE COLONIES	JOURNAL OF APICULTURAL SCIENCE	56	115	134	2012	PrimaryResearch	Pohorecka	95
Schneider, Christof W.; Tautz, Juergen; Gruenewald, Bernd; Fuchs, Stefan	RFID Tracking of Sublethal Effects of Two Neonicotinoid Insecticides on the Foraging Behavior of Apis mellifera	PLOS ONE	7	e30023		2012	PrimaryResearch	Schneider	123
Sgolastra, Fabio; Renzi, Teresa; Draghetti, Stefano; Medrzycki, Piotr; Lodesani, Marco; Maini, Stefano; Porrini, Claudio	Effects of neonicotinoid dust from maize seed-dressing on honey bees	BULLETIN OF INSECTOLOGY	65	273	280	2012	PrimaryResearch	Sgolastra	NA
Stokstad, Erik	AGRICULTURE Field Research on Bees Raises Concern About Low-Dose Pesticides	SCIENCE	335	1555	1555	2012	Other	NA	NA
Stoner, Kimberly A.; Eitzer, Brian D.	Movement of Soil-Applied Imidacloprid and Thiamethoxam into Nectar and Pollen of Squash (Cucurbita pepo)	PLOS ONE	7	e39114		2012	PrimaryResearch	Stoner2012	36
Tapparo, Andrea; Marton, Daniele; Giorio, Chiara; Zanella, Alessandro; Solda, Lidia; Marzaro, Matteo; Vivan, Linda; Girolami, Vincenzo	Assessment of the Environmental Exposure of Honeybees to Particulate Matter Containing Neonicotinoid Insecticides Coming from Corn Coated Seeds	ENVIRONMENTAL SCIENCE & TECHNOLOGY	46	2592	2599	2012	PrimaryResearch	Tapporo2012	NA
Teeters, Bethany S.; Johnson, Reed M.; Ellis, Marion D.; Siegfried, Blair D.	Using video-tracking to assess sublethal effects of pesticides on honey bees (Apis mellifera L.)	ENVIRONMENTAL TOXICOLOGY AND CHEMISTRY	31	1349	1354	2012	PrimaryResearch	Teeters	NA
Tome, Hudson Vaner V.; Martins, Gustavo F.; Lima, Maria Augusta P.; Campos, Lucio Antonio O.; Guedes, Raul Narciso C.	Imidacloprid-Induced Impairment of Mushroom Bodies and Behavior of the Native Stingless Bee Melipona quadrifasciata anthidioides	PLOS ONE	7	e38406		2012	PrimaryResearch	Tome2012	NA
Whitehorn, Penelope R.; O'Connor, Stephanie; Wackers, Felix L.; Goulson, Dave	Neonicotinoid Pesticide Reduces Bumble Bee Colony Growth and Queen Production	SCIENCE	336	351	352	2012	PrimaryResearch	Whitehorn	51
Yang, En-Cheng; Chang, Hui-Chun; Wu, Wen-Yen; Chen, Yu-Wen	Impaired Olfactory Associative Behavior of Honeybee Workers Due to Contamination of Imidacloprid in the Larval Stage	PLOS ONE	7	e49472		2012	PrimaryResearch	Yang2012	124
Yu, Xiaoli; Lu, Wenjing; Sun, Rujiang; Guo, Xingqi; Xu, Baohua	Identification and characterization of a novel calcyclin binding protein (CacyBP) gene from Apis cerana cerana	MOLECULAR BIOLOGY REPORTS	39	8053	8063	2012	PrimaryResearch	Yu	NA
[Anonymous]	NEONICOTINOID BOOSTS VIRAL LEVELS IN BEES	CHEMICAL & ENGINEERING NEWS	91	29	29	2013	Other	NA	NA
Biddinger, David J.; Robertson, Jacqueline L.; Mullin, Chris; Frazier, James; Ashcraft, Sara A.; Rajotte, Edwin G.; Joshi, Neelendra K.; Vaughn, Mace	Comparative Toxicities and Synergism of Apple Orchard Pesticides to Apis mellifera (L.) and Osmia cornifrons (Radoszkowski)	PLOS ONE	8	e72587		2013	PrimaryResearch	Biddinger	63
Boily, Monique; Sarrasin, Benoit; DeBlois, Christian; Aras, Philippe; Chagnon, Madeleine	Acetylcholinesterase in honey bees (Apis mellifera) exposed to neonicotinoids, atrazine and glyphosate: laboratory and field experiments	ENVIRONMENTAL SCIENCE AND POLLUTION RESEARCH	20	5603	5614	2013	PrimaryResearch	Boily	91
Bryden, John; Gill, Richard J.; Mitton, Robert A. A.; Raine, Nigel E.; Jansen, Vincent A. A.	Chronic sublethal stress causes bee colony failure	ECOLOGY LETTERS	16	1463	1469	2013	PrimaryResearch	Bryden	110
Chen, Mei; Collins, Erin M.; Tao, Lin; Lu, Chensheng	Simultaneous determination of residues in pollen and high-fructose corn syrup from eight neonicotinoid insecticides by liquid chromatography-tandem mass spectrometry	ANALYTICAL AND BIOANALYTICAL CHEMISTRY	405	9251	9264	2013	PrimaryResearch	Chen2013	NA
Colla, Sheila R.; Szabo, Nora D.; Wagner, David L.; Gall, Lawrence F.; Kerr, Jeremy T.	Response to Stevens and Jenkins' pesticide impacts on bumblebees: a missing piece	CONSERVATION LETTERS	6	215	216	2013	Other	NA	NA
Cressey, Daniel	Europe debates risk to bees	NATURE	496	408	408	2013	Other	NA	NA
Derecka, Kamila; Blythe, Martin J.; Malla, Sunir; Genereux, Diane P.; Guffanti, Alessandro; Pavan, Paolo; Moles, Anna; Snart, Charles; Ryder, Thomas; Ortori, Catharine A.; Barrett, David A.; Schuster, Eugene; Stoeger, Reinhard	Transient Exposure to Low Levels of Insecticide Affects Metabolic Networks of Honeybee Larvae	PLOS ONE	8	e68191		2013	PrimaryResearch	Derecka	NA
Di Prisco, Gennaro; Cavaliere, Valeria; Annoscia, Desiderato; Varricchio, Paola; Caprio, Emilio; Nazzi, Francesco; Gargiulo, Giuseppe; Pennacchio, Francesco	Neonicotinoid clothianidin adversely affects insect immunity and promotes replication of a viral pathogen in honey bees	PROCEEDINGS OF THE NATIONAL ACADEMY OF SCIENCES OF THE UNITED STATES OF AMERICA	110	18466	18471	2013	PrimaryResearch	Di Presco	119
Dicks, Lynn	Bees, lies and evidence-based policy	NATURE	494	283	283	2013	Other	NA	17
Elston, Charlotte; Thompson, Helen M.; Walters, Keith F. A.	Sub-lethal effects of thiamethoxam, a neonicotinoid pesticide, and propiconazole, a DMI fungicide, on colony initiation in bumblebee (Bombus terrestris) micro-colonies	APIDOLOGIE	44	563	574	2013	PrimaryResearch	Elston	52
Erickson, Britt	REGULATION Europe bans three neonicotinoids linked to honeybee population declines	CHEMICAL & ENGINEERING NEWS	91	11	11	2013	Other	NA	NA
Farooqui, Tahira	A potential link among biogenic amines-based pesticides, learning and memory, and colony collapse disorder: A unique hypothesis	NEUROCHEMISTRY INTERNATIONAL	62	122	136	2013	Review	NA	22
Girolami, V.; Marzaro, M.; Vivan, L.; Mazzon, L.; Giorio, C.; Marton, D.; Tapparo, A.	Aerial powdering of bees inside mobile cages and the extent of neonicotinoid cloud surrounding corn drillers	JOURNAL OF APPLIED ENTOMOLOGY	137	35	44	2013	PrimaryResearch	Girolami2013	28
Giroud, Barbara; Vauchez, Antoine; Vulliet, Emmanuelle; Wiest, Laure; Bulete, Audrey	Trace level determination of pyrethroid and neonicotinoid insecticides in beebread using acetonitrile-based extraction followed by analysis with ultra-high-performance liquid chromatography-tandem mass spectrometry	JOURNAL OF CHROMATOGRAPHY A	1316	53	61	2013	PrimaryResearch	Giroud	NA
Goulson, Dave	REVIEW: An overview of the environmental risks posed by neonicotinoid insecticides	JOURNAL OF APPLIED ECOLOGY	50	977	987	2013	Review	NA	6
Gross, Michael	EU ban puts spotlight on complex effects of neonicotinoids	CURRENT BIOLOGY	23	R462	R464	2013	Other	NA	19
Hatjina, Fani; Papaefthimiou, Chrisovalantis; Charistos, Leonidas; Dogaroglu, Taylan; Bouga, Maria; Emmanouil, Christina; Arnold, Gerard	Sublethal doses of imidacloprid decreased size of hypopharyngeal glands and respiratory rhythm of honeybees in vivo	APIDOLOGIE	44	467	480	2013	PrimaryResearch	Hatjina	NA
Henry, M	Assessing homing failure in honeybees exposed to pesticides: Guez's (2013) criticism iluustrates pitfalls and challenges	FRONTIERS IN PHYSIOLOGY	4	352		2013	Other	NA	NA
Larson, Jonathan L.; Redmond, Carl T.; Potter, Daniel A.	Assessing Insecticide Hazard to Bumble Bees Foraging on Flowering Weeds in Treated Lawns	PLOS ONE	8	e66375		2013	PrimaryResearch	Larson2013	58
Laurino, Daniela; Manino, Aulo; Patetta, Augusto; Porporato, Marco	Toxicity of neonicotinoid insecticides on different honey bee genotypes	BULLETIN OF INSECTOLOGY	66	119	126	2013	PrimaryResearch	Laurino2013	NA
Laycock, Ian; Cresswell, James E.	Repression and Recuperation of Brood Production in Bombus terrestris Bumble Bees Exposed to a Pulse of the Neonicotinoid Pesticide Imidacloprid	PLOS ONE	8	e79872		2013	PrimaryResearch	Laycock2013	53
Matsumoto, Takashi	Reduction in homing flights in the honey bee Apis mellifera after a sublethal dose of neonicotinoid insecticides	BULLETIN OF INSECTOLOGY	66	1	9	2013	PrimaryResearch	Matsumoto	NA
Miller, Thomas A.	Delivery	PEST MANAGEMENT SCIENCE	69	1199	1204	2013	Other	NA	NA
Nuyttens, David; Devarrewaere, Wouter; Verboven, Pieter; Foque, Dieter	Pesticide-laden dust emission and drift from treated seeds during seed drilling: a review	PEST MANAGEMENT SCIENCE	69	564	575	2013	Review	NA	NA
Palmer, Mary J.; Moffat, Christopher; Saranzewa, Nastja; Harvey, Jenni; Wright, Geraldine A.; Connolly, Christopher N.	Cholinergic pesticides cause mushroom body neuronal inactivation in honeybees	NATURE COMMUNICATIONS	4	1634		2013	PrimaryResearch	Palmer	117
Pilling, Edward; Campbell, Peter; Coulson, Mike; Ruddle, Natalie; Tornier, Ingo	A Four-Year Field Program Investigating Long-Term Effects of Repeated Exposure of Honey Bee Colonies to Flowering Crops Treated with Thiamethoxam	PLOS ONE	8	e77193		2013	PrimaryResearch	Pilling	92
Rossi, Caroline de Almeida; Roat, Thaisa Cristina; Tavares, Daiana Antonia; Cintra-Socolowski, Priscila; Malaspina, Osmar	Brain Morphophysiology of Africanized Bee Apis mellifera Exposed to Sublethal Doses of Imidacloprid	ARCHIVES OF ENVIRONMENTAL CONTAMINATION AND TOXICOLOGY	65	234	243	2013	PrimaryResearch	Rossi2013a	NA
Rossi, Caroline De Almeida; Roat, Thaisa Cristina; Tavares, Daiana Antonia; Cintra-Socolowski, Priscila; Malaspina, Osmar	Effects of sublethal doses of imidacloprid in malpighian tubules of africanized Apis mellifera (Hymenoptera, Apidae)	MICROSCOPY RESEARCH AND TECHNIQUE	76	552	558	2013	PrimaryResearch	Rossi2013b	NA
Sabatino, Leonardo; Scordino, Monica; Panto, Valentina; Chiappara, Elena; Traulo, Pasqualino; Gagliano, Giacomo	Survey of neonicotinoids and fipronil in corn seeds for agriculture	FOOD ADDITIVES & CONTAMINANTS PART B-SURVEILLANCE	6	11	16	2013	PrimaryResearch	Sabatino	NA
Smith, Kristine M.; Loh, Elizabeth H.; Rostal, Melinda K.; Zambrana-Torrelio, Carlos M.; Mendiola, Luciana; Daszak, Peter	Pathogens, Pests, and Economics: Drivers of Honey Bee Colony Declines and Losses	ECOHEALTH	10	434	445	2013	Review	NA	24
Stevens, Sarah M.; Jenkins, Peter T.	Pesticide impacts on bumblebee decline: a missing piece	CONSERVATION LETTERS	6	213	214	2013	Other	NA	NA
Stoner, Kimberly A.; Eitzer, Brian D.	Using a Hazard Quotient to Evaluate Pesticide Residues Detected in Pollen Trapped from Honey Bees (Apis mellifera) in Connecticut	PLOS ONE	8	e77550		2013	PrimaryResearch	Stoner2013	NA
Tapparo, Andrea; Giorio, Chiara; Solda, Lidia; Bogialli, Sara; Marton, Daniele; Marzaro, Matteo; Girolami, Vincenzo	UHPLC-DAD method for the determination of neonicotinoid insecticides in single bees and its relevance in honeybee colony loss investigations	ANALYTICAL AND BIOANALYTICAL CHEMISTRY	405	1007	1014	2013	PrimaryResearch	Tapporo2013	NA
van der Sluijs, Jeroen P.; Simon-Delso, Noa; Goulson, Dave; Maxim, Laura; Bonmatin, Jean-Marc; Belzunces, Luc P.	Neonicotinoids, bee disorders and the sustainability of pollinator services	CURRENT OPINION IN ENVIRONMENTAL SUSTAINABILITY	5	293	305	2013	Review	NA	5
Williamson, Sally M.; Baker, Daniel D.; Wright, Geraldine A.	Acute exposure to a sublethal dose of imidacloprid and coumaphos enhances olfactory learning and memory in the honeybee Apis mellifera	INVERTEBRATE NEUROSCIENCE	13	63	70	2013	PrimaryResearch	Williamson2013b	NA
Williamson, Sally M.; Wright, Geraldine A.	Exposure to multiple cholinergic pesticides impairs olfactory learning and memory in honeybees	JOURNAL OF EXPERIMENTAL BIOLOGY	216	1799	1807	2013	PrimaryResearch	Williamson2013a	NA
Wilson, Daniel E.; Velarde, Rodrigo A.; Fahrbach, Susan E.; Mommaerts, Veerle; Smagghe, Guy	USE OF PRIMARY CULTURES OF KENYON CELLS FROM BUMBLEBEE BRAINS TO ASSESS PESTICIDE SIDE EFFECTS	ARCHIVES OF INSECT BIOCHEMISTRY AND PHYSIOLOGY	84	43	56	2013	PrimaryResearch	Wilson	NA
Yanez, Karen P.; Bernal, Jose L.; Nozal, Maria J.; Martin, Maria T.; Bernal, Jose	Determination of seven neonicotinoid insecticides in beeswax by liquid chromatography coupled to electrospray-mass spectrometry using a fused-core column	JOURNAL OF CHROMATOGRAPHY A	1285	110	117	2013	PrimaryResearch	Yanez2013a	NA
Yanez, Karen P.; Bernal, Jose L.; Nozal, Maria J.; Martin, Maria T.; Bernal, Jose	Fast Determination of Imidacloprid in Beeswax by Liquid Chromatography Coupled to Electrospray-Mass Spectrometry	CURRENT ANALYTICAL CHEMISTRY	9	495	503	2013	PrimaryResearch	Yanez2013b	NA
Aufauvre, Julie; Misme-Aucouturier, Barbara; Vigues, Bernard; Texier, Catherine; Delbac, Frederic; Blot, Nicolas	Transcriptome Analyses of the Honeybee Response to Nosema ceranae and Insecticides	PLOS ONE	9	e91686		2014	PrimaryResearch	Aufauvre	NA
Byrne, Frank J.; Visscher, P. Kirk; Leimkuehler, Bill; Fischer, Dave; Grafton-Cardwell, Elizabeth E.; Morse, Joseph G.	Determination of exposure levels of honey bees foraging on flowers of mature citrus trees previously treated with imidacloprid	PEST MANAGEMENT SCIENCE	70	470	482	2014	PrimaryResearch	Byrne	35
Catae, Aline Fernanda; Roat, Thaisa Cristina; De Oliveira, Regiane Alves; Ferreira Nocelli, Roberta Cornelio; Malaspina, Osmar	Cytotoxic Effects of Thiamethoxam in the Midgut and Malpighian Tubules of Africanized Apis mellifera (Hymenoptera: Apidae)	MICROSCOPY RESEARCH AND TECHNIQUE	77	274	281	2014	PrimaryResearch	Catae	NA
Cepero A, Ravoet J, Gómez-Moracho T, Bernal JL, Del Nozal MJ, Bartolomé C, Maside X, Meana A, González-Porto AV, de Graaf DC, Martín-Hernández R, Higes M.	Holistic screening of collapsing honey bee colonies in Spain: a case study	BMC RESEARCH NOTES	7	649		2014	PrimaryResearch	Cepero	NA
Chen, Mei; Tao, Lin; McLean, John; Lu, Chensheng	Quantitative Analysis of Neonicotinoid Insecticide Residues in Foods: Implication for Dietary Exposures	JOURNAL OF AGRICULTURAL AND FOOD CHEMISTRY	62	6082	6090	2014	PrimaryResearch	Chen2014	39
Costa, Ewerton M.; Araujo, Elton L.; Maia, Andre V. P.; Silva, Francisco E. L.; Bezerra, Carlos E. S.; Silva, Janisete G.	Toxicity of insecticides used in the Brazilian melon crop to the honey bee Apis mellifera under laboratory conditions	APIDOLOGIE	45	34	44	2014	PrimaryResearch	Costa	NA
Cresswell, James	On the natural history of neonicotinoids and bees	FUNCTIONAL ECOLOGY	28	1311	1312	2014	Other	NA	NA
Cresswell, James E.; Robert, Francois-Xavier L.; Florance, Hannah; Smirnoff, Nicholas	Clearance of ingested neonicotinoid pesticide (imidacloprid) in honey bees (Apis mellifera) and bumblebees (Bombus terrestris)	PEST MANAGEMENT SCIENCE	70	332	337	2014	PrimaryResearch	Cresswell2014	64
Cutler CG, Scott-Dupree CD	A field study examining the effects of exposure to neonicotinoid seed-treated corn on commercial bumble bee colonies	ECOTOXICOLOGY	23	1755	1763	2014	PrimaryResearch	Cutler2014b	93
Cutler, G. Christopher; Scott-Dupree, Cynthia D.; Drexler, David M.	Honey bees, neonicotinoids and bee incident reports: the Canadian situation	PEST MANAGEMENT SCIENCE	70	779	783	2014	PrimaryResearch	Cutler2014a	NA
Cutler, G. Christopher; Scott-Dupree, Cynthia D.; Sultan, Maryam; McFarlane, Andrew D.; Brewer, Larry	A large-scale field study examining effects of exposure to clothianidin seed-treated canola on honey bee colony health, development, and overwintering success	PEERJ	2	e652		2014	PrimaryResearch	Cutler2014c	94
Fairbrother, Anne; Purdy, John; Anderson, Troy; Fell, Richard	Risks of neonicotinoid insecticides to honeybees	ENVIRONMENTAL TOXICOLOGY AND CHEMISTRY	33	719	731	2014	Review	NA	23
Fauser-Misslin, Aline; Sadd, Ben M.; Neumann, Peter; Sandrock, Christoph	Influence of combined pesticide and parasite exposure on bumblebee colony traits in the laboratory	JOURNAL OF APPLIED ECOLOGY	51	450	459	2014	PrimaryResearch	Fausser-Misslin	135
Feltham, Hannah; Park, Kirsty; Goulson, Dave	Field realistic doses of pesticide imidacloprid reduce bumblebee pollen foraging efficiency	ECOTOXICOLOGY	23	317	323	2014	PrimaryResearch	Feltham	77
Fischer, Johannes; Mueller, Teresa; Spatz, Anne-Kathrin; Greggers, Uwe; Gruenewald, Bernd; Menzel, Randolf	Neonicotinoids Interfere with Specific Components of Navigation in Honeybees	PLOS ONE	9	e91364		2014	PrimaryResearch	Fischer	NA
Gill, Richard J.; Raine, Nigel E.	Chronic impairment of bumblebee natural foraging behaviour induced by sublethal pesticide exposure	FUNCTIONAL ECOLOGY	28	1459	1471	2014	PrimaryResearch	Gill2014	78
Godfray, H. Charles J.; Blacquiere, Tjeerd; Field, Linda M.; Hails, Rosemary S.; Petrokofsky, Gillian; Potts, Simon G.; Raine, Nigel E.; Vanbergen, Adam J.; McLean, Angela R.	A restatement of the natural science evidence base concerning neonicotinoid insecticides and insect pollinators	PROCEEDINGS OF THE ROYAL SOCIETY B-BIOLOGICAL SCIENCES	281	20140558		2014	Review	NA	27
Henry, Mickael; Bertrand, Colette; Le Feon, Violette; Requier, Fabrice; Odoux, Jean-Francois; Aupinel, Pierrick; Bretagnolle, Vincent; Decourtye, Axel	Pesticide risk assessment in free-ranging bees is weather and landscape dependent	NATURE COMMUNICATIONS	5	4359		2014	PrimaryResearch	Henry2014	111
Kasiotis, Konstantinos M.; Anagnostopoulos, Chris; Anastasiadou, Pelagia; Machera, Kyriaki	Pesticide residues in honeybees, honey and bee pollen by LC-MS/MS screening: Reported death incidents in honeybees	SCIENCE OF THE TOTAL ENVIRONMENT	485	633	642	2014	PrimaryResearch	Kasiotis	NA
Larson, Jonathan L.; Redmond, Carl T.; Potter, Daniel A.	Impacts of a neonicotinoid, neonicotinoid-pyrethroid premix, and anthranilic diamide insecticide on four species of turf-inhabiting beneficial insects	ECOTOXICOLOGY	23	252	259	2014	PrimaryResearch	Larson2014	59
Laycock, Ian; Cotterell, Katie C.; O'Shea-Wheller, Thomas A.; Cresswell, James E.	Effects of the neonicotinoid pesticide thiamethoxam at field-realistic levels on microcolonies of Bombus terrestris worker bumble bees	ECOTOXICOLOGY AND ENVIRONMENTAL SAFETY	100	153	158	2014	PrimaryResearch	Laycock2014	NA
Lu, Chensheng; Warchol, Kenneth M.; Callahan, Richard A.	Sub-lethal exposure to neonicotinoids impaired honey bees winterization before proceeding to colony collapse disorder	BULLETIN OF INSECTOLOGY	67	125	130	2014	PrimaryResearch	Lu2014	104
Maxim L, Arnold G	Pesticides and bees	EMBO REPORTS	15	4	4	2014	Other	NA	NA
Nicodemo, Daniel; Maioli, Marcos A.; Medeiros, Hyllana C. D.; Guelfi, Marieli; Balieira, Kamila V. B.; De Jong, David; Mingatto, Fabio E.	FIPRONIL AND IMIDACLOPRID REDUCE HONEYBEE MITOCHONDRIAL ACTIVITY	ENVIRONMENTAL TOXICOLOGY AND CHEMISTRY	33	2070	2075	2014	PrimaryResearch	Nicodemo	NA
Oliveira RA, Roat TC, Carvalho SM, Malaspina O	Side-effects of thiamethoxam on the brain andmidgut of the africanized honeybee Apis mellifera (Hymenopptera: Apidae)	ENVIRONMENTAL TOXICOLOGY	29	1122	1133	2014	PrimaryResearch	Oliviera	NA
Paradis, Delphine; Berail, Geraldine; Bonmatin, Jean-Marc; Belzunces, Luc P.	Sensitive analytical methods for 22 relevant insecticides of 3 chemical families in honey by GC-MS/MS and LC-MS/MS	ANALYTICAL AND BIOANALYTICAL CHEMISTRY	406	621	633	2014	PrimaryResearch	Paradis	NA
Pisa LW, Amaral-Rogers V, Belzunces LP, Bonmatin JM, Downs CA, Goulson D, Kreutzweiser DP, Krupke C, Liess M, McField M, Morrissey CA, Noome DA, Settele J,Simon-Delso N, Stark JD, Van der Sluijs JP, Van Dyck H, Wiemers M.	Effects of neonicotinoids and fipronil on non-target invertebrates	ENVIRONMENTAL SCIENCE AND POLLUTION RESEARCH	22	68	102	2014	Review	NA	26
Retschnig, Gina; Neumann, Peter; Williams, Geoffrey R.	Thiacloprid-Nosema ceranae interactions in honey bees: Host survivorship but not parasite reproduction is dependent on pesticide dose	JOURNAL OF INVERTEBRATE PATHOLOGY	118	18	19	2014	PrimaryResearch	Retschnig2014	134
Rondeau, Gary; Sanchez-Bayo, Francisco; Tennekes, Henk A.; Decourtye, Axel; Ramirez-Romero, Ricardo; Desneux, Nicolas	Delayed and time-cumulative toxicity of imidacloprid in bees, ants and termites	SCIENTIFIC REPORTS	4	5566		2014	PrimaryResearch	Rondeau	126
Samson-Robert, Olivier; Labrie, Genevieve; Chagnon, Madeleine; Fournier, Valerie	Neonicotinoid-Contaminated Puddles of Water Represent a Risk of Intoxication for Honey Bees	PLOS ONE	9	e108443		2014	PrimaryResearch	Samson-Robert	NA
Sanchez-Bayo, Francisco	The trouble with neonicotinoids	SCIENCE	346	806	807	2014	Other	NA	NA
Sanchez-Bayo, Francisco; Goka, Koichi	Pesticide Residues and Bees - A Risk Assessment	PLOS ONE	9	e94482		2014	PrimaryResearch	Sanchez-Bayo	56
Sandrock, Christoph; Tanadini, Lorenzo G.; Pettis, Jeffery S.; Biesmeijer, Jacobus C.; Potts, Simon G.; Neumann, Peter	Sublethal neonicotinoid insecticide exposure reduces solitary bee reproductive success	AGRICULTURAL AND FOREST ENTOMOLOGY	16	119	128	2014	PrimaryResearch	Sandrock2014a	NA
Sandrock, Christoph; Tanadini, Matteo; Tanadini, Lorenzo G.; Fauser-Misslin, Aline; Potts, Simon G.; Neumann, Peter	Impact of Chronic Neonicotinoid Exposure on Honeybee Colony Performance and Queen Supersedure	PLOS ONE	9	e103592		2014	PrimaryResearch	Sandrock2014b	105
Scholer, Jamison; Krischik, Vera	Chronic Exposure of Imidacloprid and Clothianidin Reduce Queen Survival, Foraging, and Nectar Storing in Colonies of Bombus impatiens	PLOS ONE	9	e91573		2014	PrimaryResearch	Scholer	NA
Stanley J, Sah K, Jain SK, Bhatt JC, Sushil SN	Evaluation of pesticide toxicity at their field recommended doses to honeybees, Apis cerana and A. mellifera through laboratory, semi-field and field studies	CHEMOSPHERE	119	668	674	2014	PrimaryResearch	Stanley	NA
Staveley, Jane P.; Law, Sheryl A.; Fairbrother, Anne; Menzie, Charles A.	A Causal Analysis of Observed Declines in Managed Honey Bees (Apis mellifera)	HUMAN AND ECOLOGICAL RISK ASSESSMENT	20	566	591	2014	PrimaryResearch	Staveley	NA
Stewart, Scott D.; Lorenz, Gus M.; Catchot, Angus L.; Gore, Jeff; Cook, Don; Skinner, John; Mueller, Thomas C.; Johnson, Donald R.; Zawislak, Jon; Barber, Jonathan	Potential Exposure of Pollinators to Neonicotinoid Insecticides from the Use of Insecticide Seed Treatments in the Mid-Southern United States	ENVIRONMENTAL SCIENCE & TECHNOLOGY	48	9762	9769	2014	PrimaryResearch	Stewart	33
Tan, Ken; Chen, Weiwen; Dong, Shihao; Liu, Xiwen; Wang, Yuchong; Nieh, James C.	Imidacloprid Alters Foraging and Decreases Bee Avoidance of Predators	PLOS ONE	9	e102725		2014	PrimaryResearch	Tan2014	NA
Thompson HM, Wilkins S, Harkin S, Milner S, Walters KF	Neonicotinoids and bumble bee (Bombus terrestris): effects on nectar consumption in individual workers.	PEST MANAGEMENT SCIENCE	In press			2014	PrimaryResearch	Thompson2014b	NA
Thompson, Helen M.; Fryday, Steven L.; Harkin, Sarah; Milner, Sarah	Potential impacts of synergism in honeybees (Apis mellifera) of exposure to neonicotinoids and sprayed fungicides in crops	APIDOLOGIE	45	545	553	2014	PrimaryResearch	Thompson2014a	130
Williamson SM, Willis SJ, Wright GA	Exposure to neonicotinoids influences the motor function of adult worker honeybees	ECOTOXICOLOGY	23	1409	1418	2014	PrimaryResearch	Williamson2014	NA
Yanez, Karen P.; Martin, Maria T.; Bernal, Jose L.; Nozal, Maria J.; Bernal, Jose	Trace Analysis of Seven Neonicotinoid Insecticides in Bee Pollen by Solid-Liquid Extraction and Liquid Chromatography Coupled to Electrospray Ionization Mass Spectrometry	FOOD ANALYTICAL METHODS	7	490	499	2014	PrimaryResearch	Yanez2014	NA
[Anonymous]	PESTICIDES: Congress May Further Probe Role Of Neonicotinoids In Honeybee Declines	CHEMICAL & ENGINEERING NEWS	93	11	11	2015	Other	NA	NA
Alburaki, Mohamed; Boutin, Sebastien; Mercier, Pierre-Luc; Loublier, Yves; Chagnon, Madeleine; Derome, Nicolas	Neonicotinoid-Coated Zea mays Seeds Indirectly Affect Honeybee Performance and Pathogen Susceptibility in Field Trials	PLOS ONE	10	e0125790		2015	PrimaryResearch	Alburaki	97
Badawy, Mohamed E. I.; Nasr, Hoda M.; Rabea, Entsar I.	Toxicity and biochemical changes in the honey bee Apis mellifera exposed to four insecticides under laboratory conditions	APIDOLOGIE	46	177	193	2015	PrimaryResearch	Badawy	NA
Barbosa WF, Smagghe G, Guedes RN.	Pesticides and reduced-risk insecticides, native bees and pantropical stingless bees: pitfalls and perspectives.	PEST MANAGEMENT SCIENCE	In press			2015	Other	NA	60
Bonmatin, J. -M.; Giorio, C.; Girolami, V.; Goulson, D.; Kreutzweiser, D. P.; Krupke, C.; Liess, M.; Long, E.; Marzaro, M.; Mitchell, E. A. D.; Noome, D. A.; Simon-Delso, N.; Tapparo, A.	Environmental fate and exposure; neonicotinoids and fipronil	ENVIRONMENTAL SCIENCE AND POLLUTION RESEARCH	22	35	67	2015	Review	NA	NA
Chagnon, M.; Kreutzweiser, D.; Mitchell, E. A.; Mitchell, E. A.; Morrissey, C. A.; Noome, D. A.; Noome, D. A.; Van der Sluijs, J. P.; Van der Sluijs, J. P.	Risks of large-scale use of systemic insecticides to ecosystem functioning and services	ENVIRONMENTAL SCIENCE AND POLLUTION RESEARCH	22	119	134	2015	Review	NA	NA
Cressey D.	Bee studies stir up pesticide debate.	NATURE	520	416	416	2015	Other	NA	NA
Dively, Galen P.; Embrey, Michael S.; Kamel, Alaa; Hawthorne, David J.; Pettis, Jeffery S.	Assessment of Chronic Sublethal Effects of Imidacloprid on Honey Bee Colony Health	PLOS ONE	10	e118748		2015	PrimaryResearch	Dively2015	NA
Doublet, Vincent; Labarussias, Maureen; de Miranda, Joachim R.; Moritz, Robin F. A.; Paxton, Robert J.	Bees under stress: sublethal doses of a neonicotinoid pesticide and pathogens interact to elevate honey bee mortality across the life cycle	ENVIRONMENTAL MICROBIOLOGY	17	969	983	2015	PrimaryResearch	Doublet	133
Gbylik-Sikorska, Malgorzata; Sniegocki, Tomasz; Posyniak, Andrzej	Determination of neonicotinoid insecticides and their metabolites in honey bee and honey by liquid chromatography tandem mass spectrometry	JOURNAL OF CHROMATOGRAPHY B-ANALYTICAL TECHNOLOGIES IN THE BIOMEDICAL AND LIFE SCIENCES	990	132	140	2015	PrimaryResearch	Gbylik-Sikorska	NA
Goulson, Dave	Neonicotinoids impact bumblebee colony fitness in the field; a reanalysis of the UK's Food & Environment Research Agency 2012 experiment	PEERJ	3	e854		2015	PrimaryResearch	Goulson	96
Jabot, Claire; Fieu, Maeva; Giroud, Barbara; Bulete, Audrey; Casabianca, Herve; Vulliet, Emmanuelle	Trace-level determination of pyrethroid, neonicotinoid and carboxamide pesticides in beeswax using dispersive solid-phase extraction followed by ultra-high-performance liquid chromatography-tandem mass spectrometry	INTERNATIONAL JOURNAL OF ENVIRONMENTAL ANALYTICAL CHEMISTRY	95	240	257	2015	PrimaryResearch	Jabot	NA
John, Stephen	Inductive risk and the contexts of communication	SYNTHESE	192	79	96	2015	Other	NA	NA
Kessler, Sebastien C.; Tiedeken, Erin Jo; Simcock, Kerry L.; Derveau, Sophie; Mitchell, Jessica; Softley, Samantha; Stout, Jane C.; Wright, Geraldine A.	Bees prefer foods containing neonicotinoid pesticides	NATURE	521	74	76	2015	PrimaryResearch	Kessler	116
Larson, Jonathan L.; Redmond, Carl T.; Potter, Daniel A.	MOWING MITIGATES BIOACTIVITY OF NEONICOTINOID INSECTICIDES IN NECTAR OF FLOWERING LAWN WEEDS AND TURFGRASS GUTTATION	ENVIRONMENTAL TOXICOLOGY AND CHEMISTRY	34	127	132	2015	PrimaryResearch	Larson2015	31
Moffat, Christopher; Pacheco, Joao Goncalves; Sharp, Sheila; Samson, Andrew J.; Bollan, Karen A.; Huang, Jeffrey; Buckland, Stephen T.; Connolly, Christopher N.	Chronic exposure to neonicotinoids increases neuronal vulnerability to mitochondrial dysfunction in the bumblebee (Bombus terrestris)	FASEB JOURNAL	29	2112	2119	2015	PrimaryResearch	Moffat	120
Niell, Silvina; Jesus, Florencia; Perez, Cecilia; Mendoza, Yamandu; Diaz, Rosana; Franco, Jorge; Cesio, Veronica; Heinzen, Horacio	QuEChERS Adaptability for the Analysis of Pesticide Residues in Beehive Products Seeking the Development of an Agroecosystem Sustainability Monitor	JOURNAL OF AGRICULTURAL AND FOOD CHEMISTRY	63	4484	4492	2015	PrimaryResearch	Niell	NA
Poquet Y, Kairo G, Tchamitchian S, Brunet JL, Belzunces LP.	Wings as a new route of exposure to pesticides in the honey bee.	ENVIRONMENTAL TOXICOLOGY AND CHEMISTRY	In press			2015	PrimaryResearch	Poquet	NA
Raine, Nigel E.; Gill, Richard J.	ECOLOGY Tasteless pesticides affect bees in the field	NATURE	521	38	40	2015	Other	NA	NA
Retschnig G, Williams GR, Odemer R, Boltin J, Di Poto C, Mehmann MM, Retschnig P, Winiger P, Rosenkranz P, Neumann P.	Effects, but no interactions, of ubiquitous pesticide and parasite stressors on honey bee (Apis mellifera) lifespan and behaviour in a colony environment.	ENVIRONMENTAL MICROBIOLOGY	In press			2015	PrimaryResearch	Retschnig2015	136
Rundlof, Maj; Andersson, Georg K. S.; Bommarco, Riccardo; Fries, Ingemar; Hederstrom, Veronica; Herbertsson, Lina; Jonsson, Ove; Klatt, Bjorn K.; Pedersen, Thorsten R.; Yourstone, Johanna; Smith, Henrik G.	Seed coating with a neonicotinoid insecticide negatively affects wild bees	NATURE	521	77	80	2015	PrimaryResearch	Rundlof	29
Selvam, Balaji; Graton, Jerome; Laurent, Adele D.; Alamiddine, Zakaria; Mathe-Allainmat, Monique; Lebreton, Jacques; Coqueret, Olivier; Olivier, Christophe; Thany, Steeve H.; Le Questel, Jean-Yves	Imidacloprid and thiacloprid neonicotinoids bind more favourably to cockroach than to honeybee alpha 6 nicotinic acetylcholine receptor: Insights from computational studies	JOURNAL OF MOLECULAR GRAPHICS & MODELLING	55	1	12	2015	PrimaryResearch	Selvam	NA
Soares HM, Jacob CR, Carvalho SM, Nocelli RC, Malaspina O.	Toxicity of Imidacloprid to the Stingless Bee Scaptotrigona postica Latreille, 1807 (Hymenoptera: Apidae).	BULLETIN OF ENVIRONMENTAL CONTAMINATION AND TOXICOLOGY	94	675	680	2015	PrimaryResearch	Soares	NA
Tan K, Chen W, Dong S, Liu X, Wang Y, Nieh JC.	A neonicotinoid impairs olfactory learning in Asian honey bees (Apis cerana) exposed as larvae or as adults.	SCIENTIFIC REPORTS	5	10989		2015	PrimaryResearch	Tan2015	125
Tavares DA, Roat TC, Carvalho SM, Silva-Zacarin EC, Malaspina O.	In vitro effects of thiamethoxam on larvae of Africanized honey bee Apis mellifera (Hymenoptera: Apidae).	CHEMOSPHERE	135	370	378	2015	PrimaryResearch	Tavares	NA
Tome, Hudson Vaner V.; Barbosa, Wagner F.; Martins, Gustavo F.; Guedes, Raul Narciso C.	Spinosad in the native stingless bee Melipona quadrifasciata: Regrettable non-target toxicity of a bioinsecticide	CHEMOSPHERE	124	103	109	2015	PrimaryResearch	Tome2015	NA
Vaikkinen, Anu; Schmidt, Henning S.; Kiiski, Iiro; Ramo, Sari; Hakala, Kati; Haapala, Markus; Kostiainen, Risto; Kauppila, Tiina J.	Analysis of neonicotinoids from plant material by desorption atmospheric pressure photoionization-mass spectrometry	RAPID COMMUNICATIONS IN MASS SPECTROMETRY	29	424	430	2015	PrimaryResearch	Vaikkinen	40
van der Sluijs, J. P.; Amaral-Rogers, V.; Belzunces, L. P.; van Lexmond, M. F. I. J. Bijleveld; Bonmatin, J-M.; Chagnon, M.; Downs, C. A.; Furlan, L.; Gibbons, D. W.; Giorio, C.; Girolami, V.; Goulson, D.; Kreutzweiser, D. P.; Krupke, C.; Liess, M.; Long, E.; McField, M.; Mineau, P.; Mitchell, E. A. D.; Morrissey, C. A.; Noome, D. A.; Pisa, L.; Settele, J.; Simon-Delso, N.; Stark, J. D.; Tapparo,…	Conclusions of the Worldwide Integrated Assessment on the risks of neonicotinoids and fipronil to biodiversity and ecosystem functioning	ENVIRONMENTAL SCIENCE AND POLLUTION RESEARCH	22	148	154	2015	Other	NA	NA

## Sheet: GeographicalDistribution
ArticleID	Country
Guez	Australia
Sanchez-Bayo	Australia
Belien	Belgium
Gobin	Belgium
Heylen	Belgium
Mommaerts	Belgium
Ngyen	Belgium
Pirard	Belgium
Tobback	Belgium
Catae	Brazil
Costa	Brazil
de Sena Fernandes	Brazil
Hashimoto	Brazil
Miranda	Brazil
Nicodemo	Brazil
Oliviera	Brazil
Rossi2013a	Brazil
Rossi2013b	Brazil
Soares	Brazil
Tavares	Brazil
Thomazoni	Brazil
Tome2012	Brazil
Tome2015	Brazil
Abaga	BurkinaFaso
Abbott	Canada
Alburaki	Canada
Bailey	Canada
Boily	Canada
Cutler2007	Canada
Cutler2014a	Canada
Cutler2014b	Canada
Cutler2014c	Canada
Franklin	Canada
Gradish	Canada
Morandin	Canada
Samson-Robert	Canada
Scott-Dupree	Canada
Tan2015	China
Han2010a	China
Han2012	China
Liu	China
Tan2014	China
Wang	China
Wu	China
Yu	China
Han2010b	China
Badawy	Egypt
Vaikkinen	Finland
Alaux	France
Aliouane	France
Armengaud	France
Aufauvre	France
Badiou-Beneteau	France
Bonmatin2003	France
Bonmatin2005	France
Brunet	France
Chauzat2006	France
Chauzat2009	France
Chauzat2010	France
Chauzat2011	France
Colin	France
Decourtye2003	France
Decourtye2004a	France
Decourtye2004b	France
Deglise	France
Dupuis	France
Dussaubuat	France
El Hassani	France
Faucon	France
Giroud	France
Halm	France
Henry2012	France
Henry2014	France
Jabot	France
Lambin	France
Laurent	France
Maxim	France
Moncharmant	France
Paradis	France
Pilling	France
Poquet	France
Ramirez-Romero2005	France
Rocher	France
Rortais	France
Selvam	France
Suchail2000	France
Suchail2001	France
Suchail2004a	France
Suchail2004b	France
Tasei2000	France
Tasei2001	France
Vidau	France
Barbara	Germany
Doublet	Germany
Fischer	Germany
Reetz	Germany
Schneider	Germany
Schmuck2003	Germany, Argentina
Nauen	Germany, Netherlands, UK
Retschnig2015	Germany, Switzerland
Schmuck2001	Germany, UK, Netherlands
Bacandritsos	Greece
Hatjina	Greece
Kasiotis	Greece
Choudhary	India
Stanley	India
Di Presco	Italy
Donnarumma	Italy
Fanigliulo	Italy
Girolami2009	Italy
Girolami2012	Italy
Girolami2013	Italy
Girotti	Italy
Laurino2010	Italy
Laurino2011	Italy
Laurino2013	Italy
Marzaro	Italy
Pochi	Italy
Rancan	Italy
Rossi2005	Italy
Sabatino	Italy
Sgolastra	Italy
Tapporo2011	Italy
Tapporo2012	Italy
Tapporo2013	Italy
Tremolada	Italy
Matsumoto	Japan
Matsuo	Japan
Nakayama	Japan
Tomizawa1992	Japan
Tomizawa1993	Japan
Tomizawa1995	Japan
Rafael Valdovinos-Nunez	Mexico
Ramirez-Romero2008	Mexico
Chen2014	New Zealand, USA
Gbylik-Sikorska	Poland
Pohorecka	Poland
Skerl2009	Slovenia
Skerl2010	Slovenia
Alarcon	Spain
Bernal	Spain
Cepero	Spain
Garcia-Chao	Spain
Garrido-Bailon	Spain
Gil Garcia	Spain
Higes2009	Spain
Higes2010	Spain
Portoles	Spain
Yanez2013a	Spain
Yanez2013b	Spain
Yanez2014	Spain
Rundlof	Sweden
Fausser-Misslin	Switzerland
Retschnig2014	Switzerland
Sandrock2014a	Switzerland
Sandrock2014b	Switzerland
Sechser	Switzerland
Yang2008	Taiwan
Yang2012	Taiwan
Bryden	UK
Cresswell2012	UK
Cresswell2014	UK
Derecka	UK
Elston	UK
Feltham	UK
Gill2012	UK
Gill2014	UK
Goulson	UK
Kessler	UK
Laycock2012	UK
Laycock2013	UK
Laycock2014	UK
Moffat	UK
Palmer	UK
Thompson2014a	UK
Thompson2014b	UK
Whitehorn	UK
Williamson2013a	UK
Williamson2013b	UK
Williamson2014	UK
Niell	Uruguay
Pareja	Uruguay
Biddinger	USA
Byrne	USA
Chen2013	USA
DeGrandi-Hoffman	USA
Dively2012	USA
Dively2015	USA
Eiri	USA
Elzen	USA
Gels	USA
Gregorc2011	USA
Gregorc2012	USA
Hawthorne	USA
Hoffmann	USA
Iwasa	USA
Johnson	USA
Krupke	USA
Larson2013	USA
Larson2014	USA
Larson2015	USA
Lee	USA
Lu2012	USA
Lu2014	USA
Mullin	USA
Mussen	USA
Pettis	USA
Rondeau	USA
Scholer	USA
Stark	USA
Staveley	USA
Stewart	USA
Stoner2012	USA
Stoner2013	USA
Teeters	USA
Wilson	USA

## Sheet: NeonicotinoidCompounds
ArticleID	Imidacloprid	Thiamethoxam	Clothianidin	Nitenpyram	Thiacloprid	Acetamiprid	Dinotefuran
Abaga	0	0	0	0	0	1	0
Abbott	1	0	1	0	0	0	0
Alarcon	1	1	0	0	0	0	0
Alaux	1	0	0	0	0	0	0
Alburaki	0	1	1	0	0	0	0
Aliouane	0	1	0	0	0	1	0
Armengaud	1	0	0	0	0	0	0
Aufauvre	1	0	0	0	0	0	0
Bacandritsos	1	1	1	0	0	1	0
Badawy	0	0	0	0	0	1	1
Badiou-Beneteau	0	1	0	0	0	0	0
Bailey	1	0	1	0	0	0	0
Barbara	1	0	0	0	0	0	0
Belien	1	0	0	0	0	0	0
Bernal	1	0	0	0	0	0	0
Biddinger	1	0	0	0	0	1	0
Boily	1	0	1	0	0	0	0
Bonmatin2003	1	0	0	0	0	0	0
Bonmatin2005	1	0	0	0	0	0	0
Brunet	0	0	0	0	0	1	0
Bryden	1	0	0	0	0	0	0
Byrne	1	0	0	0	0	0	0
Catae	0	1	0	0	0	0	0
Cepero	1	1	1	1	1	1	1
Chauzat2006	1	0	0	0	0	0	0
Chauzat2009	1	0	0	0	0	0	0
Chauzat2010	1	1	1	0	1	1	0
Chauzat2011	1	0	0	0	0	0	0
Chen2013	1	1	1	1	1	1	1
Chen2014	1	1	1	1	1	1	1
Choudhary	1	0	0	0	0	0	0
Colin	1	0	0	0	0	0	0
Costa	0	1	0	0	0	1	0
Cresswell2012	1	0	0	0	0	0	0
Cresswell2014	1	0	0	0	0	0	0
Cutler2007	0	0	1	0	0	0	0
Cutler2014a	0	1	1	0	0	0	0
Cutler2014b	0	1	1	0	0	0	0
Cutler2014c	0	0	1	0	0	0	0
de Sena Fernandes	0	1	0	0	0	0	0
Decourtye2003	1	0	0	0	0	0	0
Decourtye2004a	1	0	0	0	0	0	0
Decourtye2004b	1	0	0	0	0	0	0
Deglise	1	0	0	0	0	0	0
DeGrandi-Hoffman	1	1	1	0	1	1	1
Derecka	1	0	0	0	0	0	0
Di Presco	1	0	1	0	0	0	0
Dively2012	1	1	0	0	0	0	1
Dively2015	1	0	0	0	0	0	0
Donnarumma	1	0	0	0	0	0	0
Doublet	0	0	0	0	1	0	0
Dupuis	1	0	0	0	0	0	0
Dussaubuat	1	0	0	0	0	0	0
Eiri	1	0	0	0	0	0	0
El Hassani	0	1	0	0	0	1	0
Elston	0	1	0	0	0	0	0
Elzen	1	0	0	0	0	0	0
Fanigliulo	0	0	0	0	0	1	0
Faucon	1	0	0	0	0	0	0
Fausser-Misslin	0	1	1	0	0	0	0
Feltham	1	0	0	0	0	0	0
Fischer	1	0	1	0	1	0	0
Franklin	0	0	1	0	0	0	0
Garcia-Chao	1	1	0	0	0	0	0
Garrido-Bailon	1	0	0	0	0	0	0
Gbylik-Sikorska	1	1	1	1	1	1	1
Gels	1	0	0	0	0	0	0
GilGarcia	1	0	0	0	0	0	0
Gill2012	1	0	0	0	0	0	0
Gill2014	1	0	0	0	0	0	0
Girolami2009	1	1	1	0	0	0	0
Girolami2012	1	0	1	0	0	0	0
Girolami2013	1	1	1	0	0	0	0
Girotti	1	0	0	0	0	0	0
Giroud	1	1	1	0	1	1	0
Gobin	1	0	0	0	0	0	0
Goulson	1	1	1	0	0	0	0
Gradish	1	0	0	0	0	0	0
Gregorc2011	1	0	0	0	0	0	0
Gregorc2012	1	0	0	0	0	0	0
Guez	1	0	0	0	0	0	0
Halm	1	0	0	0	0	0	0
Han2010a	1	0	0	0	0	0	0
Han2010b	1	0	0	0	0	0	0
Han2012	1	0	0	0	0	0	0
Hashimoto	0	1	0	0	0	0	0
Hatjina	1	0	0	0	0	0	0
Hawthorne	1	0	0	0	1	1	0
Henry2012	0	1	0	0	0	0	0
Henry2014	0	1	0	0	0	0	0
Heylen	1	0	0	0	0	0	0
Higes2009	1	0	0	0	0	0	0
Higes2010	1	0	0	0	0	0	0
Hoffmann	1	0	0	0	0	0	0
Iwasa	1	1	1	1	1	1	1
Jabot	1	1	1	0	1	1	0
Johnson	1	0	0	0	0	0	0
Kasiotis	1	1	1	0	1	1	0
Kessler	1	1	1	0	0	0	0
Krupke	1	1	1	0	0	0	0
Lambin	1	0	0	0	0	0	0
Larson2013	0	0	1	0	0	0	0
Larson2014	0	0	1	0	0	0	0
Larson2015	1	0	1	0	0	0	0
Laurent	1	0	0	0	0	0	0
Laurino2010	1	1	1	0	0	0	0
Laurino2011	0	1	1	0	1	1	0
Laurino2013	1	1	1	0	0	0	0
Laycock2012	1	0	0	0	0	0	0
Laycock2013	1	0	0	0	0	0	0
Laycock2014	0	1	0	0	0	0	0
Lee	1	0	0	0	0	0	0
Liu	0	0	0	0	0	1	0
Lu2012	1	0	0	0	0	0	0
Lu2014	1	0	1	0	0	0	0
Marzaro	0	1	1	0	0	0	0
Matsumoto	0	0	1	0	0	0	1
Matsuo	0	0	0	0	0	1	0
Maxim	1	0	0	0	0	0	0
Miranda	1	1	1	0	1	1	0
Moffat	1	0	1	0	0	0	0
Mommaerts	1	1	0	0	1	0	0
Moncharmant	1	0	0	0	0	0	0
Morandin	1	0	0	0	0	0	0
Mullin	1	1	1	0	1	1	1
Mussen	1	1	1	0	1	1	0
Nakayama	1	0	0	1	0	1	0
Nauen	1	0	0	1	1	1	0
Ngyen	1	0	0	0	0	0	0
Nicodemo	1	0	0	0	0	0	0
Niell	1	1	1	0	1	1	0
Oliviera	0	1	0	0	0	0	0
Palmer	1	0	1	0	0	0	0
Paradis	1	1	1	0	1	1	0
Pareja	1	0	0	0	0	0	0
Pettis	1	0	0	0	0	0	0
Pilling	0	1	1	0	0	0	0
Pirard	1	0	0	0	0	0	0
Pochi	1	1	1	0	0	0	0
Pohorecka	1	1	1	0	1	1	0
Poquet	1	1	1	0	0	0	0
Portoles	1	1	1	1	1	1	1
Rafael Valdovinos-Nunez	1	1	0	0	1	0	0
Ramirez-Romero2005	1	0	0	0	0	0	0
Ramirez-Romero2008	1	0	0	0	0	0	0
Rancan	1	0	0	0	0	0	0
Reetz	1	0	1	0	0	0	0
Retschnig2014	0	0	0	0	1	0	0
Retschnig2015	0	0	0	0	1	0	0
Rocher	1	0	0	0	0	0	0
Rondeau	1	0	0	0	0	0	0
Rortais	1	0	0	0	0	0	0
Rossi2005	1	0	0	0	0	0	0
Rossi2013a	1	0	0	0	0	0	0
Rossi2013b	1	0	0	0	0	0	0
Rundlof	1	1	1	0	1	1	0
Sabatino	1	1	1	1	1	1	0
Samson-Robert	1	1	1	0	0	0	0
Sanchez-Bayo	1	1	1	0	1	1	1
Sandrock2014a	0	1	1	0	0	0	0
Sandrock2014b	0	1	1	0	0	0	0
Schmuck2001	1	0	0	0	0	0	0
Schmuck2003	0	0	0	0	1	0	0
Schneider	1	0	1	0	0	0	0
Scholer	1	0	1	0	0	0	0
Scott-Dupree	1	0	1	0	0	0	0
Sechser	0	1	0	0	0	0	0
Selvam	1	0	0	0	1	0	0
Sgolastra	0	0	1	0	0	0	0
Skerl2009	0	0	0	0	1	0	0
Skerl2010	1	0	0	0	0	0	0
Soares	1	0	0	0	0	0	0
Stanley	1	1	0	0	1	0	0
Stark	1	0	0	0	0	0	0
Staveley	0	0	0	0	0	0	0
Stewart	1	1	1	0	0	0	0
Stoner2012	1	1	0	0	0	0	0
Stoner2013	1	1	1	1	1	0	0
Suchail2000	1	0	0	0	0	0	0
Suchail2001	1	0	0	0	0	0	0
Suchail2004a	1	0	0	0	0	0	0
Suchail2004b	1	0	0	0	0	0	0
Tan2014	1	0	0	0	0	0	0
Tan2015	1	0	0	0	0	0	0
Tapporo2011	1	1	1	0	0	0	0
Tapporo2012	1	1	1	0	0	0	0
Tapporo2013	1	1	1	0	0	0	0
Tasei2000	1	0	0	0	0	0	0
Tasei2001	1	0	0	0	0	0	0
Tavares	0	1	0	0	0	0	0
Teeters	1	0	0	0	0	0	0
Thomazoni	0	1	0	0	0	0	0
Thompson2014a	1	1	1	0	1	0	0
Thompson2014b	1	1	1	0	0	0	0
Tobback	1	0	0	0	0	0	0
Tome2012	1	0	0	0	0	0	0
Tome2015	1	0	0	0	0	0	0
Tomizawa1992	1	0	0	0	0	0	0
Tomizawa1993	1	0	0	0	0	0	0
Tomizawa1995	1	0	0	1	0	1	0
Tremolada	0	1	0	0	0	0	0
Vaikkinen	0	0	0	0	1	0	0
Vidau	0	0	0	0	1	0	0
Wang	1	0	0	0	0	0	0
Whitehorn	1	0	0	0	0	0	0
Williamson2013a	1	0	0	0	0	0	0
Williamson2013b	1	0	0	0	0	0	0
Williamson2014	1	1	1	0	0	0	1
Wilson	1	0	0	0	0	0	0
Wu	0	0	0	0	0	1	0
Yanez2013a	1	1	1	1	1	1	1
Yanez2013b	1	0	0	0	0	0	0
Yanez2014	1	1	1	1	1	1	1
Yang2008	1	0	0	0	0	0	0
Yang2012	1	0	0	0	0	0	0
Yu	0	0	0	0	0	1	0

## Sheet: CropSpecies
ArticleID	Crop	Seed	Foliar	Soil	Granulate
Chen2014	ActinidiaSpp.
Choudhary	BrassicaJuncea	1	0	0	0
Stanley	BrassicaJuncea	0	1	0	0
Cutler2007	BrassicaNapus	1	0	0	0
Pohorecka	BrassicaNapus	1	1	0	0
Schmuck2003	BrassicaNapus	0	1	0	0
Cutler2014c	BrassicaNapus	1	0	0	0
Goulson	BrassicaNapus	1	0	0	0
Rundlof	BrassicaNapus	1	1	0	0
Pilling	BrassicaNapus, ZeaMays	1	0	0	0
Vaikkinen	BrassicaRapa	0	1	0	0
Byrne	CitrusSpp.	0	0	1	0
de Sena Fernandes	CitrusSpp.	0	1	0	0
Costa	CucumisMelo	0	1	0	0
Elzen	CucumisMelo	0	0	1	0
Hoffmann	CucumisMelo	0	0	1	0
Dively2012	CucurbitaPepo	1	1	1	0
Stoner2012	CucurbitaPepo	0	0	1	0
Stewart	GlycineMax, GossypiumSpp, ZeaMays	1	0	0	0
Abaga	GossypiumHirsutum	0	1	0	0
Thomazoni	GossypiumHirsutum	0	1	0	0
Laurent	HelianthusAnnuus	1	0	0	0
Schmuck2001	HelianthusAnnuus	1	0	0	0
Tasei2001	HelianthusAnnuus	1	0	0	0
Bonmatin2003	HelianthusAnnuus, ZeaMays	1	0	0	0
Gobin	MalusDomestica	0	1	0	0
Skerl2009	MalusDomestica	0	1	0	0
Iwasa	MedicagoSativa	0	1	0	0
Hashimoto	None	0	0	0	0
Abbott	None	0	0	0	0
Alaux	None	0	0	0	0
Aliouane	None	0	0	0	0
Armengaud	None	0	0	0	0
Aufauvre	None	0	0	0	0
Bacandritsos	None	0	0	0	0
Badiou-Beneteau	None	0	0	0	0
Barbara	None	0	0	0	0
Belien	None	0	0	0	0
Bernal	None	0	0	0	0
Biddinger	None	0	0	0	0
Brunet	None	0	0	0	0
Bryden	None	0	0	0	0
Catae	None	0	0	0	0
Cepero	None	0	0	0	0
Chauzat2006	None	0	0	0	0
Chauzat2009	None	0	0	0	0
Chauzat2010	None	0	0	0	0
Chauzat2011	None	0	0	0	0
Chen2013	None	0	0	0	0
Colin	None	0	0	0	0
Cresswell2012	None	0	0	0	0
Cresswell2014	None	0	0	0	0
Cutler2014a	None	0	0	0	0
Decourtye2003	None	0	0	0	0
Decourtye2004a	None	0	0	0	0
Decourtye2004b	None	0	0	0	0
Deglise	None	0	0	0	0
DeGrandi-Hoffman	None	0	0	0	0
Derecka	None	0	0	0	0
Di Presco	None	0	0	0	0
Dupuis	None	0	0	0	0
Dussaubuat	None	0	0	0	0
Eiri	None	0	0	0	0
El Hassani	None	0	0	0	0
Elston	None	0	0	0	0
Faucon	None	0	0	0	0
Fausser-Misslin	None	0	0	0	0
Feltham	None	0	0	0	0
Fischer	None	0	0	0	0
Franklin	None	0	0	0	0
Garcia-Chao	None	0	0	0	0
Garrido-Bailon	None	0	0	0	0
Gil Garcia	None	0	0	0	0
Gill2012	None	0	0	0	0
Girotti	None	0	0	0	0
Giroud	None	0	0	0	0
Gradish	None	0	0	0	0
Gregorc2011	None	0	0	0	0
Gregorc2012	None	0	0	0	0
Guez	None	0	0	0	0
Han2010a	None	0	0	0	0
Han2010b	None	0	0	0	0
Han2012	None	0	0	0	0
Hatjina	None	0	0	0	0
Hawthorne	None	0	0	0	0
Henry2012	None	0	0	0	0
Henry2014	None	0	0	0	0
Heylen	None	0	0	0	0
Higes2009	None	0	0	0	0
Higes2010	None	0	0	0	0
Johnson	None	0	0	0	0
Kasiotis	None	0	0	0	0
Lambin	None	0	0	0	0
Laurino2010	None	0	0	0	0
Laurino2011	None	0	0	0	0
Laurino2013	None	0	0	0	0
Laycock2012	None	0	0	0	0
Laycock2013	None	0	0	0	0
Laycock2014	None	0	0	0	0
Lee	None	0	0	0	0
Liu	None	0	0	0	0
Lu2012	None	0	0	0	0
Lu2014	None	0	0	0	0
Matsumoto	None	0	0	0	0
Matsuo	None	0	0	0	0
Miranda	None	0	0	0	0
Mommaerts	None	0	0	0	0
Moncharmant	None	0	0	0	0
Morandin	None	0	0	0	0
Mullin	None	0	0	0	0
Mussen	None	0	0	0	0
Nakayama	None	0	0	0	0
Nauen	None	0	0	0	0
Nicodemo	None	0	0	0	0
Oliviera	None	0	0	0	0
Palmer	None	0	0	0	0
Paradis	None	0	0	0	0
Pareja	None	0	0	0	0
Pettis	None	0	0	0	0
Pirard	None	0	0	0	0
Portoles	None	0	0	0	0
Rafael Valdovinos-Nunez	None	0	0	0	0
Ramirez-Romero2005	None	0	0	0	0
Ramirez-Romero2008	None	0	0	0	0
Rancan	None	0	0	0	0
Retschnig2014	None	0	0	0	0
Rocher	None	0	0	0	0
Rondeau	None	0	0	0	0
Rossi2013a	None	0	0	0	0
Rossi2013b	None	0	0	0	0
Sanchez-Bayo	None	0	0	0	0
Sandrock2014a	None	0	0	0	0
Sandrock2014b	None	0	0	0	0
Schneider	None	0	0	0	0
Scholer	None	0	0	0	0
Scott-Dupree	None	0	0	0	0
Skerl2010	None	0	0	0	0
Stark	None	0	0	0	0
Staveley	None	0	0	0	0
Stoner2013	None	0	0	0	0
Suchail2000	None	0	0	0	0
Suchail2001	None	0	0	0	0
Suchail2004a	None	0	0	0	0
Suchail2004b	None	0	0	0	0
Tan2014	None	0	0	0	0
Tasei2000	None	0	0	0	0
Teeters	None	0	0	0	0
Thompson2014a	None	0	0	0	0
Thompson2014b	None	0	0	0	0
Tobback	None	0	0	0	0
Tome2012	None	0	0	0	0
Tomizawa1992	None	0	0	0	0
Tomizawa1993	None	0	0	0	0
Tomizawa1995	None	0	0	0	0
Vidau	None	0	0	0	0
Wang	None	0	0	0	0
Whitehorn	None	0	0	0	0
Williamson2013a	None	0	0	0	0
Williamson2013b	None	0	0	0	0
Williamson2014	None	0	0	0	0
Wilson	None	0	0	0	0
Wu	None	0	0	0	0
Yanez2013a	None	0	0	0	0
Yanez2013b	None	0	0	0	0
Yanez2014	None	0	0	0	0
Yang2008	None	0	0	0	0
Yang2012	None	0	0	0	0
Yu	None	0	0	0	0
Gill2014	None	0	0	0	0
Kessler	None	0	0	0	0
Moffat	None	0	0	0	0
Tome2015	None	0	0	0	0
Badawy	None	0	0	0	0
Dively2015	None	0	0	0	0
Doublet	None	0	0	0	0
Gbylik-Sikorska	None	0	0	0	0
Jabot	None	0	0	0	0
Niell	None	0	0	0	0
Selvam	None	0	0	0	0
Tan2015	None	0	0	0	0
Tavares	None	0	0	0	0
Poquet	None	0	0	0	0
Retschnig2015	None	0	0	0	0
Soares	None	0	0	0	0
Alarcon	SolanumLycopersicum	0	1	1	0
Fanigliulo	SolanumLycopersicum	0	1	0	0
Sechser	SolanumLycopersicum	0	0	1	0
Gels	Turfgrass	0	1	0	1
Larson2013	Turfgrass	0	1	0	0
Larson2014	Turfgrass	0	1	0	0
Larson2015	Turfgrass	0	1	0	0
Bailey	ZeaMays	1	0	0	0
Boily	ZeaMays	1	0	0	0
Bonmatin2005	ZeaMays	1	0	0	0
Cutler2014b	ZeaMays	1	0	0	0
Donnarumma	ZeaMays	1	0	0	0
Girolami2009	ZeaMays	1	0	0	0
Girolami2012	ZeaMays	1	0	0	0
Girolami2013	ZeaMays	1	0	0	0
Krupke	ZeaMays	1	0	0	0
Marzaro	ZeaMays	1	0	0	0
Ngyen	ZeaMays	1	0	0	0
Pochi	ZeaMays	1	0	0	0
Rossi2005	ZeaMays	1	0	0	0
Sabatino	ZeaMays	1	0	0	0
Sgolastra	ZeaMays	1	0	0	0
Tapporo2011	ZeaMays	1	0	0	0
Tapporo2012	ZeaMays	1	0	0	0
Tapporo2013	ZeaMays	1	0	0	0
Tremolada	ZeaMays	1	0	0	0
Alburaki	ZeaMays	1	0	0	0
Samson-Robert	ZeaMays	1	0	0	0
Halm	ZeaMays, HelianthusAnnuus	1	0	0	0
Maxim	ZeaMays, HelianthusAnnuus	1	0	0	0
Rortais	ZeaMays, HelianthusAnnuus	1	0	0	0
Reetz	ZeaMays, TriticumSpp	1	0	0	0

## Sheet: BeeSpecies
ArticleID	ApisMellifera	ApisCerana	BombusTerrestris	BombusImpatiens	MegachileRotundata	OsmiaLignaria	BombusHypocrita	BombusIgnitus	BombusPatagiatus	OsmiaCornifrons	NomiaMelanderi	BombusOccidentalis	MeliponaQuadrifasciata	NannotrigonaPerilampoides	OsmiaBicornis	BombusSpp	ScaptotrigonaPostica	ApoideaSpp	None
Abaga	1	0	0	0	0	0	0	0	0	0	0	0	0	0	0	0	0	0	0
Abbott	0	0	0	0	1	1	0	0	0	0	0	0	0	0	0	0	0	0	0
Alarcon	0	0	1	0	0	0	0	0	0	0	0	0	0	0	0	0	0	0	0
Alaux	1	0	0	0	0	0	0	0	0	0	0	0	0	0	0	0	0	0	0
Alburaki	1	0	0	0	0	0	0	0	0	0	0	0	0	0	0	0	0	0	0
Aliouane	1	0	0	0	0	0	0	0	0	0	0	0	0	0	0	0	0	0	0
Armengaud	1	0	0	0	0	0	0	0	0	0	0	0	0	0	0	0	0	0	0
Aufauvre	1	0	0	0	0	0	0	0	0	0	0	0	0	0	0	0	0	0	0
Bacandritsos	1	0	0	0	0	0	0	0	0	0	0	0	0	0	0	0	0	0	0
Badawy	1	0	0	0	0	0	0	0	0	0	0	0	0	0	0	0	0	0	0
Badiou-Beneteau	1	0	0	0	0	0	0	0	0	0	0	0	0	0	0	0	0	0	0
Bailey	1	0	0	0	0	0	0	0	0	0	0	0	0	0	0	0	0	0	0
Barbara	1	0	0	0	0	0	0	0	0	0	0	0	0	0	0	0	0	0	0
Belien	1	0	0	0	0	0	0	0	0	0	0	0	0	0	0	0	0	0	0
Bernal	1	0	0	0	0	0	0	0	0	0	0	0	0	0	0	0	0	0	0
Biddinger	1	0	0	0	0	0	0	0	0	1	0	0	0	0	0	0	0	0	0
Boily	1	0	0	0	0	0	0	0	0	0	0	0	0	0	0	0	0	0	0
Bonmatin2003	0	0	0	0	0	0	0	0	0	0	0	0	0	0	0	0	0	0	1
Bonmatin2005	1	0	0	0	0	0	0	0	0	0	0	0	0	0	0	0	0	0	0
Brunet	1	0	0	0	0	0	0	0	0	0	0	0	0	0	0	0	0	0	0
Bryden	0	0	1	0	0	0	0	0	0	0	0	0	0	0	0	0	0	0	0
Byrne	1	0	0	0	0	0	0	0	0	0	0	0	0	0	0	0	0	0	0
Catae	1	0	0	0	0	0	0	0	0	0	0	0	0	0	0	0	0	0	0
Cepero	1	0	0	0	0	0	0	0	0	0	0	0	0	0	0	0	0	0	0
Chauzat2006	1	0	0	0	0	0	0	0	0	0	0	0	0	0	0	0	0	0	0
Chauzat2009	1	0	0	0	0	0	0	0	0	0	0	0	0	0	0	0	0	0	0
Chauzat2010	1	0	0	0	0	0	0	0	0	0	0	0	0	0	0	0	0	0	0
Chauzat2011	1	0	0	0	0	0	0	0	0	0	0	0	0	0	0	0	0	0	0
Chen2013	1	0	0	0	0	0	0	0	0	0	0	0	0	0	0	0	0	0	0
Chen2014	1	0	0	0	0	0	0	0	0	0	0	0	0	0	0	0	0	0	0
Choudhary	1	0	0	0	0	0	0	0	0	0	0	0	0	0	0	0	0	0	0
Colin	1	0	0	0	0	0	0	0	0	0	0	0	0	0	0	0	0	0	0
Costa	1	0	0	0	0	0	0	0	0	0	0	0	0	0	0	0	0	0	0
Cresswell2012	1	0	1	0	0	0	0	0	0	0	0	0	0	0	0	0	0	0	0
Cresswell2014	1	0	1	0	0	0	0	0	0	0	0	0	0	0	0	0	0	0	0
Cutler2007	1	0	0	0	0	0	0	0	0	0	0	0	0	0	0	0	0	0	0
Cutler2014a	1	0	0	0	0	0	0	0	0	0	0	0	0	0	0	0	0	0	0
Cutler2014b	1	0	0	1	0	0	0	0	0	0	0	0	0	0	0	1	0	1	0
Cutler2014c	1	0	0	0	0	0	0	0	0	0	0	0	0	0	0	0	0	0	0
de Sena Fernandes	1	0	0	0	0	0	0	0	0	0	0	0	0	0	0	0	0	0	0
Decourtye2003	1	0	0	0	0	0	0	0	0	0	0	0	0	0	0	0	0	0	0
Decourtye2004a	1	0	0	0	0	0	0	0	0	0	0	0	0	0	0	0	0	0	0
Decourtye2004b	1	0	0	0	0	0	0	0	0	0	0	0	0	0	0	0	0	0	0
Deglise	1	0	0	0	0	0	0	0	0	0	0	0	0	0	0	0	0	0	0
DeGrandi-Hoffman	0	0	0	0	0	0	0	0	0	0	0	0	0	0	0	0	0	0	1
Derecka	1	0	0	0	0	0	0	0	0	0	0	0	0	0	0	0	0	0	0
Di Presco	1	0	0	0	0	0	0	0	0	0	0	0	0	0	0	0	0	0	0
Dively2012	0	0	0	0	0	0	0	0	0	0	0	0	0	0	0	0	0	0	1
Dively2015	1	0	0	0	0	0	0	0	0	0	0	0	0	0	0	0	0	0	0
Donnarumma	0	0	0	0	0	0	0	0	0	0	0	0	0	0	0	0	0	0	1
Doublet	1	0	0	0	0	0	0	0	0	0	0	0	0	0	0	0	0	0	0
Dupuis	1	0	0	0	0	0	0	0	0	0	0	0	0	0	0	0	0	0	0
Dussaubuat	1	0	0	0	0	0	0	0	0	0	0	0	0	0	0	0	0	0	0
Eiri	1	0	0	0	0	0	0	0	0	0	0	0	0	0	0	0	0	0	0
El Hassani	1	0	0	0	0	0	0	0	0	0	0	0	0	0	0	0	0	0	0
Elston	0	0	1	0	0	0	0	0	0	0	0	0	0	0	0	0	0	0	0
Elzen	1	0	0	0	0	0	0	0	0	0	0	0	0	0	0	0	0	0	0
Fanigliulo	0	0	1	0	0	0	0	0	0	0	0	0	0	0	0	0	0	0	0
Faucon	1	0	0	0	0	0	0	0	0	0	0	0	0	0	0	0	0	0	0
Fausser-Misslin	0	0	1	0	0	0	0	0	0	0	0	0	0	0	0	0	0	0	0
Feltham	0	0	1	0	0	0	0	0	0	0	0	0	0	0	0	0	0	0	0
Fischer	1	0	0	0	0	0	0	0	0	0	0	0	0	0	0	0	0	0	0
Franklin	0	0	0	1	0	0	0	0	0	0	0	0	0	0	0	0	0	0	0
Garcia-Chao	1	0	0	0	0	0	0	0	0	0	0	0	0	0	0	0	0	0	0
Garrido-Bailon	1	0	0	0	0	0	0	0	0	0	0	0	0	0	0	0	0	0	0
Gbylik-Sikorska	1	0	0	0	0	0	0	0	0	0	0	0	0	0	0	0	0	0	0
Gels	0	0	0	1	0	0	0	0	0	0	0	0	0	0	0	1	0	0	0
Gil Garcia	1	0	0	0	0	0	0	0	0	0	0	0	0	0	0	0	0	0	0
Gill2012	0	0	1	0	0	0	0	0	0	0	0	0	0	0	0	0	0	0	0
Gill2014	0	0	1	0	0	0	0	0	0	0	0	0	0	0	0	0	0	0	0
Girolami2009	1	0	0	0	0	0	0	0	0	0	0	0	0	0	0	0	0	0	0
Girolami2012	1	0	0	0	0	0	0	0	0	0	0	0	0	0	0	0	0	0	0
Girolami2013	1	0	0	0	0	0	0	0	0	0	0	0	0	0	0	0	0	0	0
Girotti	1	0	0	0	0	0	0	0	0	0	0	0	0	0	0	0	0	0	0
Giroud	1	0	0	0	0	0	0	0	0	0	0	0	0	0	0	0	0	0	0
Gobin	1	0	0	0	0	0	0	0	0	0	0	0	0	0	0	0	0	0	0
Goulson	0	0	1	0	0	0	0	0	0	0	0	0	0	0	0	0	0	0	0
Gradish	0	0	0	1	0	0	0	0	0	0	0	0	0	0	0	0	0	0	0
Gregorc2011	1	0	0	0	0	0	0	0	0	0	0	0	0	0	0	0	0	0	0
Gregorc2012	1	0	0	0	0	0	0	0	0	0	0	0	0	0	0	0	0	0	0
Guez	1	0	0	0	0	0	0	0	0	0	0	0	0	0	0	0	0	0	0
Halm	1	0	0	0	0	0	0	0	0	0	0	0	0	0	0	0	0	0	0
Han2010a	1	0	0	0	0	0	0	0	0	0	0	0	0	0	0	0	0	0	0
Han2010b	1	0	0	0	0	0	0	0	0	0	0	0	0	0	0	0	0	0	0
Han2012	1	0	0	0	0	0	0	0	0	0	0	0	0	0	0	0	0	0	0
Hashimoto	1	0	0	0	0	0	0	0	0	0	0	0	0	0	0	0	0	0	0
Hatjina	1	0	0	0	0	0	0	0	0	0	0	0	0	0	0	0	0	0	0
Hawthorne	1	0	0	0	0	0	0	0	0	0	0	0	0	0	0	0	0	0	0
Henry2012	1	0	0	0	0	0	0	0	0	0	0	0	0	0	0	0	0	0	0
Henry2014	1	0	0	0	0	0	0	0	0	0	0	0	0	0	0	0	0	0	0
Heylen	1	0	0	0	0	0	0	0	0	0	0	0	0	0	0	0	0	0	0
Higes2009	1	0	0	0	0	0	0	0	0	0	0	0	0	0	0	0	0	0	0
Higes2010	1	0	0	0	0	0	0	0	0	0	0	0	0	0	0	0	0	0	0
Hoffmann	0	0	0	0	0	0	0	0	0	0	0	0	0	0	0	0	0	0	1
Iwasa	1	0	0	0	0	0	0	0	0	0	0	0	0	0	0	0	0	0	0
Jabot	1	0	0	0	0	0	0	0	0	0	0	0	0	0	0	0	0	0	0
Johnson	1	0	0	0	0	0	0	0	0	0	0	0	0	0	0	0	0	0	0
Kasiotis	1	0	0	0	0	0	0	0	0	0	0	0	0	0	0	0	0	0	0
Kessler	1	0	1	0	0	0	0	0	0	0	0	0	0	0	0	0	0	0	0
Krupke	1	0	0	0	0	0	0	0	0	0	0	0	0	0	0	0	0	0	0
Lambin	1	0	0	0	0	0	0	0	0	0	0	0	0	0	0	0	0	0	0
Larson2013	1	0	0	1	0	0	0	0	0	0	0	0	0	0	0	1	0	0	0
Larson2014	0	0	0	1	0	0	0	0	0	0	0	0	0	0	0	0	0	0	0
Larson2015	0	0	0	0	0	0	0	0	0	0	0	0	0	0	0	0	0	0	1
Laurent	0	0	0	0	0	0	0	0	0	0	0	0	0	0	0	0	0	0	1
Laurino2010	1	0	0	0	0	0	0	0	0	0	0	0	0	0	0	0	0	0	0
Laurino2011	1	0	0	0	0	0	0	0	0	0	0	0	0	0	0	0	0	0	0
Laurino2013	1	0	0	0	0	0	0	0	0	0	0	0	0	0	0	0	0	0	0
Laycock2012	0	0	1	0	0	0	0	0	0	0	0	0	0	0	0	0	0	0	0
Laycock2013	0	0	1	0	0	0	0	0	0	0	0	0	0	0	0	0	0	0	0
Laycock2014	0	0	1	0	0	0	0	0	0	0	0	0	0	0	0	0	0	0	0
Lee	1	0	0	0	0	0	0	0	0	0	0	0	0	0	0	0	0	0	0
Liu	0	1	0	0	0	0	0	0	0	0	0	0	0	0	0	0	0	0	0
Lu2012	1	0	0	0	0	0	0	0	0	0	0	0	0	0	0	0	0	0	0
Lu2014	1	0	0	0	0	0	0	0	0	0	0	0	0	0	0	0	0	0	0
Marzaro	1	0	0	0	0	0	0	0	0	0	0	0	0	0	0	0	0	0	0
Matsumoto	1	0	0	0	0	0	0	0	0	0	0	0	0	0	0	0	0	0	0
Matsuo	1	0	0	0	0	0	0	0	0	0	0	0	0	0	0	0	0	0	0
Maxim	1	0	0	0	0	0	0	0	0	0	0	0	0	0	0	0	0	0	0
Miranda	0	0	0	0	0	0	0	0	0	0	0	0	0	0	0	0	0	1	0
Moffat	0	0	1	0	0	0	0	0	0	0	0	0	0	0	0	0	0	0	0
Mommaerts	0	0	1	0	0	0	0	0	0	0	0	0	0	0	0	0	0	0	0
Moncharmant	1	0	0	0	0	0	0	0	0	0	0	0	0	0	0	0	0	0	0
Morandin	0	0	0	1	0	0	0	0	0	0	0	1	0	0	0	0	0	0	0
Mullin	1	0	0	0	0	0	0	0	0	0	0	0	0	0	0	0	0	0	0
Mussen	0	0	0	0	0	0	0	0	0	0	0	0	0	0	0	0	0	0	1
Nakayama	1	0	0	0	0	0	0	0	0	0	0	0	0	0	0	0	0	0	0
Nauen	1	0	0	0	0	0	0	0	0	0	0	0	0	0	0	0	0	0	0
Ngyen	1	0	0	0	0	0	0	0	0	0	0	0	0	0	0	0	0	0	0
Nicodemo	1	0	0	0	0	0	0	0	0	0	0	0	0	0	0	0	0	0	0
Niell	1	0	0	0	0	0	0	0	0	0	0	0	0	0	0	0	0	0	0
Oliviera	1	0	0	0	0	0	0	0	0	0	0	0	0	0	0	0	0	0	0
Palmer	1	0	0	0	0	0	0	0	0	0	0	0	0	0	0	0	0	0	0
Paradis	1	0	0	0	0	0	0	0	0	0	0	0	0	0	0	0	0	0	0
Pareja	1	0	0	0	0	0	0	0	0	0	0	0	0	0	0	0	0	0	0
Pettis	1	0	0	0	0	0	0	0	0	0	0	0	0	0	0	0	0	0	0
Pilling	1	0	0	0	0	0	0	0	0	0	0	0	0	0	0	0	0	0	0
Pirard	1	0	0	0	0	0	0	0	0	0	0	0	0	0	0	0	0	0	0
Pochi	1	0	0	0	0	0	0	0	0	0	0	0	0	0	0	0	0	0	0
Pohorecka	1	0	0	0	0	0	0	0	0	0	0	0	0	0	0	0	0	0	0
Poquet	1	0	0	0	0	0	0	0	0	0	0	0	0	0	0	0	0	0	0
Portoles	1	0	0	0	0	0	0	0	0	0	0	0	0	0	0	0	0	0	0
Rafael Valdovinos-Nunez	0	0	0	0	0	0	0	0	0	0	0	0	0	1	0	0	0	0	0
Ramirez-Romero2005	1	0	0	0	0	0	0	0	0	0	0	0	0	0	0	0	0	0	0
Ramirez-Romero2008	1	0	0	0	0	0	0	0	0	0	0	0	0	0	0	0	0	0	0
Rancan	1	0	0	0	0	0	0	0	0	0	0	0	0	0	0	0	0	0	0
Reetz	0	0	0	0	0	0	0	0	0	0	0	0	0	0	0	0	0	0	1
Retschnig2014	1	0	0	0	0	0	0	0	0	0	0	0	0	0	0	0	0	0	0
Retschnig2015	1	0	0	0	0	0	0	0	0	0	0	0	0	0	0	0	0	0	0
Rocher	1	0	0	0	0	0	0	0	0	0	0	0	0	0	0	0	0	0	0
Rondeau	1	0	0	0	0	0	0	0	0	0	0	0	1	0	0	0	0	0	0
Rortais	1	0	0	0	0	0	0	0	0	0	0	0	0	0	0	0	0	0	0
Rossi2005	1	0	0	0	0	0	0	0	0	0	0	0	0	0	0	0	0	0	0
Rossi2013a	1	0	0	0	0	0	0	0	0	0	0	0	0	0	0	0	0	0	0
Rossi2013b	1	0	0	0	0	0	0	0	0	0	0	0	0	0	0	0	0	0	0
Rundlof	1	0	1	0	0	0	0	0	0	0	0	0	0	0	1	0	0	1	0
Sabatino	0	0	0	0	0	0	0	0	0	0	0	0	0	0	0	0	0	0	1
Samson-Robert	1	0	0	0	0	0	0	0	0	0	0	0	0	0	0	0	0	0	0
Sanchez-Bayo	1	0	0	0	0	0	0	0	0	0	0	0	0	0	0	1	0	0	0
Sandrock2014a	0	0	0	0	0	0	0	0	0	0	0	0	0	0	1	0	0	0	0
Sandrock2014b	1	0	0	0	0	0	0	0	0	0	0	0	0	0	0	0	0	0	0
Schmuck2001	1	0	0	0	0	0	0	0	0	0	0	0	0	0	0	0	0	0	0
Schmuck2003	1	0	0	0	0	0	0	0	0	0	0	0	0	0	0	0	0	0	0
Schneider	1	0	0	0	0	0	0	0	0	0	0	0	0	0	0	0	0	0	0
Scholer	0	0	0	1	0	0	0	0	0	0	0	0	0	0	0	0	0	0	0
Scott-Dupree	0	0	0	1	1	1	0	0	0	0	0	0	0	0	0	0	0	0	0
Sechser	0	0	1	0	0	0	0	0	0	0	0	0	0	0	0	0	0	0	0
Selvam	1	0	0	0	0	0	0	0	0	0	0	0	0	0	0	0	0	0	0
Sgolastra	1	0	0	0	0	0	0	0	0	0	0	0	0	0	0	0	0	0	0
Skerl2009	1	0	0	0	0	0	0	0	0	0	0	0	0	0	0	0	0	0	0
Skerl2010	1	0	0	0	0	0	0	0	0	0	0	0	0	0	0	0	0	0	0
Soares	0	0	0	0	0	0	0	0	0	0	0	0	0	0	0	0	1	0	0
Stanley	1	1	0	0	0	0	0	0	0	0	0	0	0	0	0	0	0	0	0
Stark	1	0	0	0	1	0	0	0	0	0	1	0	0	0	0	0	0	0	0
Staveley	1	0	0	0	0	0	0	0	0	0	0	0	0	0	0	0	0	0	0
Stewart	1	0	0	0	0	0	0	0	0	0	0	0	0	0	0	0	0	0	0
Stoner2012	0	0	0	0	0	0	0	0	0	0	0	0	0	0	0	0	0	0	1
Stoner2013	1	0	0	0	0	0	0	0	0	0	0	0	0	0	0	0	0	0	0
Suchail2000	1	0	0	0	0	0	0	0	0	0	0	0	0	0	0	0	0	0	0
Suchail2001	1	0	0	0	0	0	0	0	0	0	0	0	0	0	0	0	0	0	0
Suchail2004a	1	0	0	0	0	0	0	0	0	0	0	0	0	0	0	0	0	0	0
Suchail2004b	1	0	0	0	0	0	0	0	0	0	0	0	0	0	0	0	0	0	0
Tan2014	0	1	0	0	0	0	0	0	0	0	0	0	0	0	0	0	0	0	0
Tan2015	0	1	0	0	0	0	0	0	0	0	0	0	0	0	0	0	0	0	0
Tapporo2011	0	0	0	0	0	0	0	0	0	0	0	0	0	0	0	0	0	0	1
Tapporo2012	1	0	0	0	0	0	0	0	0	0	0	0	0	0	0	0	0	0	0
Tapporo2013	1	0	0	0	0	0	0	0	0	0	0	0	0	0	0	0	0	0	0
Tasei2000	0	0	1	0	0	0	0	0	0	0	0	0	0	0	0	0	0	0	0
Tasei2001	0	0	1	0	0	0	0	0	0	0	0	0	0	0	0	0	0	0	0
Tavares	1	0	0	0	0	0	0	0	0	0	0	0	0	0	0	0	0	0	0
Teeters	1	0	0	0	0	0	0	0	0	0	0	0	0	0	0	0	0	0	0
Thomazoni	1	0	0	0	0	0	0	0	0	0	0	0	0	0	0	0	0	0	0
Thompson2014a	1	0	0	0	0	0	0	0	0	0	0	0	0	0	0	0	0	0	0
Thompson2014b	0	0	1	0	0	0	0	0	0	0	0	0	0	0	0	0	0	0	0
Tobback	0	0	1	0	0	0	0	0	0	0	0	0	0	0	0	0	0	0	0
Tome2012	0	0	0	0	0	0	0	0	0	0	0	0	1	0	0	0	0	0	0
Tome2015	0	0	0	0	0	0	0	0	0	0	0	0	1	0	0	0	0	0	0
Tomizawa1992	1	0	0	0	0	0	0	0	0	0	0	0	0	0	0	0	0	0	0
Tomizawa1993	1	0	0	0	0	0	0	0	0	0	0	0	0	0	0	0	0	0	0
Tomizawa1995	1	0	0	0	0	0	0	0	0	0	0	0	0	0	0	0	0	0	0
Tremolada	1	0	0	0	0	0	0	0	0	0	0	0	0	0	0	0	0	0	0
Vaikkinen	0	0	0	0	0	0	0	0	0	0	0	0	0	0	0	0	0	0	1
Vidau	1	0	0	0	0	0	0	0	0	0	0	0	0	0	0	0	0	0	0
Wang	0	1	0	0	0	0	0	0	0	0	0	0	0	0	0	0	0	0	0
Whitehorn	0	0	1	0	0	0	0	0	0	0	0	0	0	0	0	0	0	0	0
Williamson2013a	1	0	0	0	0	0	0	0	0	0	0	0	0	0	0	0	0	0	0
Williamson2013b	1	0	0	0	0	0	0	0	0	0	0	0	0	0	0	0	0	0	0
Williamson2014	1	0	0	0	0	0	0	0	0	0	0	0	0	0	0	0	0	0	0
Wilson	0	0	0	1	0	0	0	0	0	0	0	0	0	0	0	0	0	0	0
Wu	0	0	0	0	0	0	1	1	1	0	0	0	0	0	0	0	0	0	0
Yanez2013a	1	0	0	0	0	0	0	0	0	0	0	0	0	0	0	0	0	0	0
Yanez2013b	1	0	0	0	0	0	0	0	0	0	0	0	0	0	0	0	0	0	0
Yanez2014	1	0	0	0	0	0	0	0	0	0	0	0	0	0	0	0	0	0	0
Yang2008	1	0	0	0	0	0	0	0	0	0	0	0	0	0	0	0	0	0	0
Yang2012	1	0	0	0	0	0	0	0	0	0	0	0	0	0	0	0	0	0	0
Yu	0	1	0	0	0	0	0	0	0	0	0	0	0	0	0	0	0	0	0

## Sheet: MethodologicalApproach
ArticleID	MethodologicalApproach
Abaga	field
Abbott	field
Abbott	lab
Alarcon	lab
Alaux	lab
Alburaki	field
Aliouane	lab
Armengaud	lab
Aufauvre	lab
Bacandritsos	field
Badawy	lab
Badiou Beneteau	lab
Bailey	field
Bailey	lab
Bailey	combined
Barbara	lab
Belien	field
Bernal	field
Biddinger	lab
Boily	field
Boily	lab
Bonmatin2003	field
Bonmatin2005	field
Brunet	lab
Bryden	lab
Bryden	silico
Byrne	field
Byrne	semifield
Catae	lab
Cepero	field
Chauzat2006	field
Chauzat2009	field
Chauzat2010	field
Chauzat2011	field
Chen2013	field
Chen2014	field
Choudhary	field
Colin	semifield
Costa	lab
Cresswell2012	lab
Cresswell2014	lab
Cutler2007	field
Cutler2014a	silico
Cutler2014b	combined
Cutler2014c	field
de Sena Fernandes	lab
Decourtye2003	lab
Decourtye2004a	combined
Decourtye2004a	semifield
Decourtye2004b	lab
Deglise	lab
DeGrandi-Hoffman	field
Derecka	field
Di Presco	lab
Dively2012	field
Dively2015	field
Donnarumma	field
Doublet	lab
Dupuis	lab
Dussaubuat	lab
Eiri	lab
El Hassani	lab
Elston	lab
Elzen	field
Fanigliulo	lab
Faucon	field
Fausser-Misslin	lab
Feltham	combined
Fischer	field
Franklin	lab
Garcia-Chao	field
Garrido-Bailon	field
Gbylik-Sikorska	field
Gels	field
Gels	semifield
Gil Garcia	field
Gill2012	combined
Gill2014	combined
Girolami2009	field
Girolami2009	lab
Girolami2009	combined
Girolami2012	field
Girolami2012	combined
Girolami2013	combined
Girotti	field
Giroud	field
Gobin	field
Goulson	field
Gradish	lab
Gregorc2011	lab
Gregorc2012	lab
Guez	lab
Halm	silico
Han2010a	lab
Han2010b	lab
Han2012	lab
Hashimoto	lab
Hatjina	lab
Hawthorne	lab
Henry2012	field
Henry2012	combined
Henry2014	field
Henry2014	combined
Heylen	lab
Higes2009	field
Higes2010	field
Hoffmann	field
Iwasa	lab
Iwasa	combined
Jabot	field
Johnson	lab
Kasiotis	field
Kessler	lab
Krupke	field
Lambin	lab
Larson2013	field
Larson2013	semifield
Larson2014	semifield
Larson2015	field
Laurent	field
Laurent	lab
Laurino2010	lab
Laurino2011	lab
Laurino2013	lab
Laycock2012	lab
Laycock2013	lab
Laycock2014	lab
Lee	lab
Liu	lab
Lu2012	field
Lu2014	field
Marzaro	field
Marzaro	combined
Matsumoto	combined
Matsuo	lab
Maxim	silico
Miranda	silico
Moffat	lab
Moffat	field
Mommaerts	lab
Moncharmant	lab
Morandin	lab
Mullin	field
Mussen	field
Nakayama	silico
Nauen	lab
Ngyen	field
Nicodemo	lab
Niell	field
Oliviera	lab
Palmer	lab
Paradis	field
Pareja	field
Pettis	field
Pettis	combined
Pilling	field
Pilling	semifield
Pirard	field
Pochi	field
Pochi	combined
Pochi	semifield
Pohorecka	field
Poquet	lab
Portoles	field
Rafael Valdovinos-Nunez	lab
Ramirez-Romero2005	lab
Ramirez-Romero2008	lab
Rancan	field
Reetz	field
Retschnig2014	lab
Retschnig2015	combined
Rocher	silico
Rondeau	silico
Rortais	silico
Rossi2005	field
Rossi2013a	lab
Rossi2013b	lab
Rundlof	field
Sabatino	field
Samson-Robert	combined
Sanchez-Bayo	silico
Sandrock2014a	lab
Sandrock2014b	field
Schmuck2001	field
Schmuck2001	lab
Schmuck2001	semifield
Schmuck2003	lab
Schmuck2003	semifield
Schneider	field
Scholer	lab
Scott-Dupree	lab
Sechser	lab
Sechser	semifield
Selvam	silico
Sgolastra	lab
Sgolastra	semifield
Skerl2009	field
Skerl2010	lab
Soares	lab
Stanley	combined
Stanley	lab
Stanley	field
Stark	lab
Stark	combined
Staveley	silico
Stewart	field
Stoner2012	field
Stoner2013	field
Stoner2013	combined
Suchail2000	lab
Suchail2001	lab
Suchail2004a	lab
Suchail2004b	lab
Tan2014	field
Tan2015	lab
Tan2015	combined
Tapporo2011	field
Tapporo2011	lab
Tapporo2012	field
Tapporo2012	semifield
Tapporo2013	field
Tapporo2013	lab
Tapporo2013	semifield
Tasei2000	lab
Tasei2001	field
Tasei2001	lab
Tasei2001	combined
Tavares	lab
Teeters	lab
Thomazoni	lab
Thompson2014a	lab
Thompson2014b	lab
Tobback	lab
Tome2012	lab
Tome2015	lab
Tomizawa1992	lab
Tomizawa1993	lab
Tomizawa1995	lab
Tremolada	field
Vaikkinen	field
Vidau	lab
Wang	lab
Whitehorn	combined
Williamson2013a	lab
Williamson2013b	lab
Williamson2014	lab
Wilson	lab
Wu	lab
Yanez2013a	field
Yanez2013b	field
Yanez2014	field
Yang2008	field
Yang2012	field
Yang2012	combined
Yu2012	lab

## Sheet: BiologicalLevel
ArticleID	Sub-individual	Individual	Colony	Population
Abaga	0	1	0	0
Abbott	0	1	0	0
Alarcon	0	0	1	0
Alaux	1	1	0	0
Alburaki	1	0	1	0
Aliouane	0	1	0	0
Armengaud	1	0	0	0
Aufauvre	1	1	0	0
Bacandritsos	0	0	1	0
Badawy	1	1	0	0
Badiou-Beneteau	1	1	0	0
Bailey	0	1	0	0
Barbara	1	0	0	0
Belien	0	0	1	0
Bernal	0	0	0	0
Biddinger	0	1	0	0
Boily	1	1	1	0
Bonmatin2003	0	0	0	0
Bonmatin2005	0	0	0	0
Brunet	1	1	0	0
Bryden	0	0	1	0
Byrne	0	0	0	0
Catae	1	0	0	0
Cepero	0	0	0	0
Chauzat2006	0	0	0	0
Chauzat2009	0	0	1	0
Chauzat2010	0	0	1	0
Chauzat2011	0	0	0	0
Chen2013	0	0	0	0
Chen2014	0	0	0	0
Choudhary	0	0	0	0
Colin	0	0	1	0
Costa	0	1	0	0
Cresswell2012	0	1	0	0
Cresswell2014	0	1	0	0
Cutler2007	0	0	1	0
Cutler2014a	0	0	1	0
Cutler2014b	0	1	1	0
Cutler2014c	0	0	1	0
de Sena Fernandes	0	1	0	0
Decourtye2003	0	1	0	0
Decourtye2004a	0	1	1	0
Decourtye2004b	1	1	0	0
Deglise	1	0	0	0
DeGrandi-Hoffman	0	0	0	0
Derecka	1	0	0	0
Di Presco	1	1	0	0
Dively2012	0	0	0	0
Dively2015	0	0	1	0
Donnarumma	0	0	0	0
Doublet	0	1	0	0
Dupuis	1	0	0	0
Dussaubuat	0	1	0	0
Eiri	0	1	0	0
El Hassani	0	1	0	0
Elston	0	0	1	0
Elzen	0	1	0	0
Fanigliulo	0	1	0	0
Faucon	0	0	1	0
Fausser-Misslin	0	1	1	0
Feltham	0	1	0	0
Fischer	0	1	0	0
Franklin	0	1	1	0
Garcia-Chao	0	0	0	0
Garrido-Bailon	0	0	1	0
Gbylik-Sikorska	0	0	0	0
Gels	0	1	1	0
Gil Garcia	0	0	0	0
Gill2012	0	1	1	0
Gill2014	0	1	1	0
Girolami2009	0	1	0	0
Girolami2012	0	1	1	0
Girolami2013	0	1	0	0
Girotti	0	0	0	0
Giroud	0	0	0	0
Gobin	0	1	0	0
Goulson	0	0	1	0
Gradish	0	1	1	0
Gregorc2011	1	0	0	0
Gregorc2012	1	0	0	0
Guez	0	1	0	0
Halm	0	1	0	0
Han2010a	0	1	0	0
Han2010b	0	1	0	0
Han2012	1	1	0	0
Hashimoto	1	1	0	0
Hatjina	1	1	0	0
Hawthorne	0	1	0	0
Henry2012	0	1	1	0
Henry2014	0	1	1	0
Heylen	1	0	0	0
Higes2009	0	0	1	0
Higes2010	0	0	1	0
Hoffmann	0	0	0	0
Iwasa	0	1	0	0
Jabot	0	0	0	0
Johnson	0	1	0	0
Kasiotis	0	0	0	0
Kessler	1	1	0	0
Krupke	0	0	1	0
Lambin	0	1	0	0
Larson2013	0	1	1	0
Larson2014	0	0	1	0
Larson2015	0	0	0	0
Laurent	0	0	0	0
Laurino2010	0	1	0	0
Laurino2011	0	1	0	0
Laurino2013	0	1	0	0
Laycock2012	1	0	1	0
Laycock2013	0	0	1	0
Laycock2014	0	1	1	0
Lee	1	0	0	0
Liu	1	0	0	0
Lu2012	0	0	1	0
Lu2014	0	0	1	0
Marzaro	0	1	0	0
Matsumoto	0	1	0	0
Matsuo	1	0	0	0
Maxim	0	0	1	0
Miranda	0	1	0	0
Moffat	1	0	1	0
Mommaerts	0	0	1	0
Moncharmant	0	1	0	0
Morandin	0	1	1	0
Mullin	0	0	0	0
Mussen	0	0	0	0
Nakayama	1	0	0	0
Nauen	1	1	0	0
Ngyen	0	0	1	0
Nicodemo	1	0	0	0
Niell	0	0	0	0
Oliviera	1	1	0	0
Palmer	1	0	0	0
Paradis	0	0	0	0
Pareja	0	0	1	0
Pettis	0	1	1	0
Pilling	0	1	1	0
Pirard	0	0	0	0
Pochi	0	0	0	0
Pohorecka	0	0	1	0
Poquet	0	1	0	0
Portoles	0	1	0	0
Rafael Valdovinos-Nunez	0	1	0	0
Ramirez-Romero2005	0	0	1	0
Ramirez-Romero2008	0	1	0	0
Rancan	0	0	0	0
Reetz	0	0	0	0
Retschnig2014	0	1	0	0
Retschnig2015	0	1	0	0
Rocher	1	0	0	0
Rondeau	0	1	0	0
Rortais	0	1	0	0
Rossi2005	0	0	0	0
Rossi2013a	1	1	0	0
Rossi2013b	1	0	0	0
Rundlof	0	1	1	0
Sabatino	0	0	0	0
Samson-Robert	0	1	0	0
Sanchez-Bayo	0	1	0	0
Sandrock2014a	0	1	0	0
Sandrock2014b	0	0	1	0
Schmuck2001	0	1	1	0
Schmuck2003	0	1	1	0
Schneider	0	1	0	0
Scholer	0	1	1	0
Scott-Dupree	0	1	0	0
Sechser	0	0	1	0
Selvam	1	0	0	0
Sgolastra	0	1	1	0
Skerl2009	0	0	0	0
Skerl2010	1	0	0	0
Soares	0	1	0	0
Stanley	0	1	0	0
Stark	0	1	0	0
Staveley	0	0	1	0
Stewart	0	0	0	0
Stoner2012	0	0	0	0
Stoner2013	0	1	0	0
Suchail2000	0	1	0	0
Suchail2001	0	1	0	0
Suchail2004a	1	0	0	0
Suchail2004b	0	1	0	0
Tan2014	0	1	0	0
Tan2015	0	1	0	0
Tapporo2011	0	0	0	0
Tapporo2012	0	0	0	0
Tapporo2013	0	0	0	0
Tasei2000	0	0	1	0
Tasei2001	0	1	1	0
Tavares	1	1	0	0
Teeters	0	1	0	0
Thomazoni	0	1	0	0
Thompson2014a	0	1	0	0
Thompson2014b	0	1	0	0
Tobback	1	0	0	0
Tome2012	1	1	0	0
Tome2015	0	1	0	0
Tomizawa1992	1	0	0	0
Tomizawa1993	1	0	0	0
Tomizawa1995	1	0	0	0
Tremolada	0	0	1	0
Vaikkinen	0	0	0	0
Vidau	1	1	0	0
Wang	1	0	0	0
Whitehorn	0	0	1	0
Williamson2013a	0	1	0	0
Williamson2013b	0	1	0	0
Williamson2014	0	1	0	0
Wilson	1	0	0	0
Wu	0	1	0	0
Yanez2013a	0	0	0	0
Yanez2013b	0	0	0	0
Yanez2014	0	0	0	0
Yang2008	0	1	0	0
Yang2012	0	1	0	0
Yu	1	0	0	0
